# Supplementary material for: Diaphanous-related formin mDia2 regulates beta2 integrins to control hematopoietic stem and progenitor cell engraftment
Source: Nat Commun. 2020 Jun 23;11:3172. doi: 10.1038/s41467-020-16911-4 (PMC7311390; doi:10.1038/s41467-020-16911-4)
Supplement: Supplementary file 4 — Source Data [file 41467_2020_16911_MOESM4_ESM.xlsx]

## Sheet: Figure 1b-c,e
1b left Panel
%		mDia2fl/fl						mDia2fl/fl Vav-Cre
	LSK	2.42	3.73	2.79	3.17	2.24		3.03	2.18	2.77	3.51	6.49	4.61
	LS	5.74	4.06	4.49	5.1	4.79		4.88	3.86	4.84	5.73	6.91	3.38
	LK	17.6	23.5	19	17.1	17.5		19.7	18.1	18.3	20.5	18.7	21
1b right Panel
%		mDia2fl/fl						mDia2fl/fl Vav-Cre
	LT-HSC	6.14	6.35	9.89	12.3	11.9		11.4	9.67	16	13.3	22.5	22.3
	ST-HSC	26.7	31.5	31.1	31	28.9		34.8	30.8	39.6	36.5	39.4	35.2
	MPP	62.6	59.1	53.8	50.6	51.8		49.4	53.6	39.8	45.1	33.8	37.7
1c
✕10000		mDia2fl/fl						mDia2fl/fl Vav-Cre
	LT-HSC	6.14	6.35	9.89	12.3	11.9		11.4	9.67	16	13.3	22.5	22.3
	ST-HSC	26.7	31.5	31.1	31	28.9		34.8	30.8	39.6	36.5	39.4	35.2
	MPP	62.6	59.1	53.8	50.6	51.8		49.4	53.6	39.8	45.1	33.8	37.7
1e
		G0						G1						S/G2_M
	mDia2fl/fl	42.3	29.6	32.8	39.95	28.5		33.5	49.1	48.8	33.9	49.3		23.1	20.7	18.1	24.65	21.6
	mDia2fl/fl Vav-Cre	21.9	26.5	27.6	28.5	16.1	15.6	59.2	49.2	50.7	48.2	62.2	68.3	18.7	23.9	21.4	22.6	21.4	16.1
	statistical analysis
	Table Analyzed	1b_LSK	1b_LS	1b_LK		1b_LT-HSC	1b_ST-HSC	1b_MPP		1c_LT-HSC	1c_ST-HSC	1c_MPP		1e_G0	1e_G1	1e_S/G2-M
	Column B	mDia2fl/fl Vav-Cre	mDia2fl/fl Vav-Cre	mDia2fl/fl Vav-Cre		mDia2fl/fl Vav-Cre	mDia2fl/fl Vav-Cre	mDia2fl/fl Vav-Cre		mDia2fl/fl Vav-Cre	mDia2fl/fl Vav-Cre	mDia2fl/fl Vav-Cre		mDia2fl/fl Vav-Cre	mDia2fl/fl Vav-Cre	mDia2fl/fl Vav-Cre
	vs.	vs.	vs.	vs.		vs.	vs.	vs.		vs.	vs.	vs.		vs.	vs.	vs.
	Column A	mDia2fl/fl	mDia2fl/fl	mDia2fl/fl		mDia2fl/fl	mDia2fl/fl	mDia2fl/fl		mDia2fl/fl	mDia2fl/fl	mDia2fl/fl		mDia2fl/fl	mDia2fl/fl	mDia2fl/fl
	Unpaired t test
	P value	0.2612	0.8805	0.7202		0.041	0.0052	0.0123		0.041	0.0052	0.0123		0.0092	0.0258	0.5739
	P value summary	ns	ns	ns		*	**	*		*	**	*		**	*	ns
	Significantly different (P < 0.05)?	No	No	No		Yes	Yes	Yes		Yes	Yes	Yes		Yes	Yes	No
	One- or two-tailed P value?	Two-tailed	Two-tailed	Two-tailed		Two-tailed	Two-tailed	Two-tailed		Two-tailed	Two-tailed	Two-tailed		Two-tailed	Two-tailed	Two-tailed
	t, df	t=1.199, df=9	t=0.1546, df=9	t=0.3697, df=9		t=2.383, df=9	t=3.669, df=9	t=3.120, df=9		t=2.383, df=9	t=3.669, df=9	t=3.120, df=9		t=3.304, df=9	t=2.666, df=9	t=0.5836, df=9
	How big is the difference?
	Mean of column A	2.87	4.836	18.94		9.316	29.84	55.58		9.316	29.84	55.58		34.63	42.92	21.63
	Mean of column B	3.765	4.933	19.38		15.86	36.05	43.23		15.86	36.05	43.23		22.7	56.3	20.68
	Difference between means (B - A) ± SEM	0.8950 ± 0.7466	0.09733 ± 0.6296	0.4433 ± 1.199		6.546 ± 2.746	6.210 ± 1.692	-12.35 ± 3.957		6.546 ± 2.746	6.210 ± 1.692	-12.35 ± 3.957		-11.93 ± 3.611	13.38 ± 5.018	-0.9467 ± 1.622
	95% confidence interval	-0.7940 to 2.584	-1.327 to 1.522	-2.270 to 3.156		0.3329 to 12.76	2.381 to 10.04	-21.30 to -3.396		0.3329 to 12.76	2.381 to 10.04	-21.30 to -3.396		-20.10 to -3.761	2.028 to 24.73	-4.616 to 2.723
	R squared (eta squared)	0.1377	0.002649	0.01496		0.3869	0.5993	0.5197		0.3869	0.5993	0.5197		0.5481	0.4413	0.03646
	F test to compare variances
	F, DFn, Dfd	6.826, 5, 4	4.032, 5, 4	4.838, 4, 5		3.457, 5, 4	2.623, 5, 4	2.158, 5, 4		3.457, 5, 4	2.623, 5, 4	2.158, 5, 4		1.150, 4, 5	1.059, 4, 5	1.300, 5, 4
	P value	0.0864	0.2014	0.1141		0.2531	0.3713	0.476		0.2531	0.3713	0.476		0.8606	0.9255	0.8226
	P value summary	ns	ns	ns		ns	ns	ns		ns	ns	ns		ns	ns	ns
	Significantly different (P < 0.05)?	No	No	No		No	No	No		No	No	No		No	No	No
	Data analyzed
	Sample size, column A	5	5	5		5	5	5		5	5	5		5	5	5
	Sample size, column B	6	6	6		6	6	6		6	6	6		6	6	6

## Sheet: Figure 2c-d,f-g,i,k
2c
%	Peripheral blood mononuclear cell
		mDia2fl/fl:CD45.1					mDia2fl/fl Vav-Cre:CD45.1
	Total	32.6	36.9	29.2	34.5	31.7	0.044	0.055	0.078	0.24	0.16
	Gran	39.5	43.4	34.2	44.5	39.8	0	0	0	0	0.00924
	MO	38.5	45.9	35.9	44.8	39.7	0	0.027	0	0.25	0.27
	B	34.1	41.1	34.2	39.9	37.4	0.47	0.1	0.57	0.19	0.31
	T	8.69	13.7	15.1	7.97	12.6	0.23	0.34	0.58	1.21	0.59
	Bone marrow mononuclear cell
		mDia2fl/fl:CD45.1					mDia2fl/fl Vav-Cre:CD45.1
	Total	48.53	47.62	35.23	47.49	56.19	0.05	0.04	0.1	0.04	0.1
	Gran	55.1	47.9	36.4	45.8	67	0.061	0.027	0.094	0.013	0.034
	MO	31.17	36.42	26.62	35.3	34.94	0.22	0.65	0.36	0.62	0.19
	B	36.6	47.6	31.3	54	38.4	0.015	0.82	0.015	0	0.022
	T	34.4	45.3	30.4	52.3	37	0.022	0.9	0	0	0
	Spleen mononuclear cell
		mDia2fl/fl:CD45.1					mDia2fl/fl Vav-Cre:CD45.1
	Total	25.67	31.2	25.87	32.09	29.05	0.03	0.03	0.04	0.07	0.04
	Gran	41.2	44.9	38.6	40.3	53.9	0.2	0.047	0.2	0.044	0.17
	MO	40.8	43.9	39.5	39.1	48.7	0.038	0	0	0	0
	B	26.6	31.9	26.2	35.9	28.8	0	0	0.00319	0.033	0
	T	23.3	29	24.4	31	26.2	0	0.02	0.00254	0.022	0
	HSPCs
		mDia2fl/fl:CD45.1					mDia2fl/fl Vav-Cre:CD45.1
	LSK	53.2	39.4	44.3	30.5	72	1.76	0.58	1.26	1.08	2.78
	LK	50.5	41.6	41.4	32.7	69.8	0.62	0.33	0.85	0.67	0.85
	LT-HSC	55.4	40.8	38.6	36.9	65.2	0.86	0.84	1.16	1.41	1.57
	ST-HSC	54.4	39.7	44.3	22.9	72.2	0.97	0.33	0.98	0.91	2.32
	MPP	52.2	39.5	45.2	37.8	74.2	1.94	0.55	1.71	0.95	2.65
	statistical analysis	Peripheral blood mononuclear cell						Bone marrow mononuclear cell						Spleen mononuclear cell						HSPCs
	Table Analyzed	Total	Gran	MO	B	T		Total	Gran	MO	B	T		Total	Gran	MO	B	T		LSK	LK	LT-HSC	ST-HSC	MPP
	Column B	mDia2fl/fl Vav-Cre	mDia2fl/fl Vav-Cre	mDia2fl/fl Vav-Cre	mDia2fl/fl Vav-Cre	mDia2fl/fl Vav-Cre		mDia2fl/fl Vav-Cre	mDia2fl/fl Vav-Cre	mDia2fl/fl Vav-Cre	mDia2fl/fl Vav-Cre	mDia2fl/fl Vav-Cre		mDia2fl/fl Vav-Cre	mDia2fl/fl Vav-Cre	mDia2fl/fl Vav-Cre	mDia2fl/fl Vav-Cre	mDia2fl/fl Vav-Cre		mDia2fl/fl Vav-Cre	mDia2fl/fl Vav-Cre	mDia2fl/fl Vav-Cre	mDia2fl/fl Vav-Cre	mDia2fl/fl Vav-Cre
	vs.	vs.	vs.	vs.	vs.	vs.		vs.	vs.	vs.	vs.	vs.		vs.	vs.	vs.	vs.	vs.		vs.	vs.	vs.	vs.	vs.
	Column A	mDia2fl/fl	mDia2fl/fl	mDia2fl/fl	mDia2fl/fl	mDia2fl/fl		mDia2fl/fl	mDia2fl/fl	mDia2fl/fl	mDia2fl/fl	mDia2fl/fl		mDia2fl/fl	mDia2fl/fl	mDia2fl/fl	mDia2fl/fl	mDia2fl/fl		mDia2fl/fl	mDia2fl/fl	mDia2fl/fl	mDia2fl/fl	mDia2fl/fl
	Unpaired t test
	P value	<0.0001	<0.0001	<0.0001	<0.0001	<0.0001		<0.0001	<0.0001	<0.0001	<0.0001	<0.0001		<0.0001	<0.0001	<0.0001	<0.0001	<0.0001		0.0002	<0.0001	<0.0001	0.0005	<0.0001
	P value summary	****	****	****	****	****		****	****	****	****	****		****	****	****	****	****		***	****	****	***	****
	Significantly different (P < 0.05)?	Yes	Yes	Yes	Yes	Yes		Yes	Yes	Yes	Yes	Yes		Yes	Yes	Yes	Yes	Yes		Yes	Yes	Yes	Yes	Yes
	One- or two-tailed P value?	Two-tailed	Two-tailed	Two-tailed	Two-tailed	Two-tailed		Two-tailed	Two-tailed	Two-tailed	Two-tailed	Two-tailed		Two-tailed	Two-tailed	Two-tailed	Two-tailed	Two-tailed		Two-tailed	Two-tailed	Two-tailed	Two-tailed	Two-tailed
	t, df	t=25.29, df=8	t=22.28, df=8	t=21.46, df=8	t=25.79, df=8	t=7.805, df=8		t=13.97, df=8	t=9.873, df=8	t=18.03, df=8	t=10.17, df=8	t=10.04, df=8		t=21.71, df=8	t=15.98, df=8	t=23.73, df=8	t=16.47, df=8	t=18.73, df=8		t=6.561, df=8	t=7.371, df=8	t=8.351, df=8	t=5.586, df=8	t=7.290, df=8
	How big is the difference?
	Mean of column A	32.98	40.28	40.96	37.34	11.61		47.01	50.44	32.89	41.58	39.88		28.78	43.78	42.4	29.88	26.78		47.88	47.2	47.38	46.7	49.78
	Mean of column B	0.1154	0.001848	0.1094	0.328	0.59		0.066	0.0458	0.408	0.1744	0.1844		0.042	0.1322	0.0076	0.007238	0.008908		1.492	0.664	1.168	1.102	1.56
	Difference between means (B - A) ± SEM	-32.86 ± 1.300	-40.28 ± 1.808	-40.85 ± 1.904	-37.01 ± 1.435	-11.02 ± 1.412		-46.95 ± 3.361	-50.39 ± 5.104	-32.48 ± 1.802	-41.41 ± 4.072	-39.70 ± 3.953		-28.73 ± 1.323	-43.65 ± 2.732	-42.39 ± 1.786	-29.87 ± 1.814	-26.77 ± 1.429		-46.39 ± 7.070	-46.54 ± 6.313	-46.21 ± 5.534	-45.60 ± 8.164	-48.22 ± 6.615
	95% confidence interval	-35.86 to -29.87	-44.45 to -36.11	-45.24 to -36.46	-40.32 to -33.70	-14.28 to -7.766		-54.70 to -39.19	-62.16 to -38.62	-36.64 to -28.33	-50.80 to -32.02	-48.81 to -30.58		-31.79 to -25.68	-49.95 to -37.35	-46.51 to -38.27	-34.06 to -25.69	-30.07 to -23.48		-62.69 to -30.08	-61.09 to -31.98	-58.97 to -33.45	-64.42 to -26.77	-63.47 to -32.97
	R squared (eta squared)	0.9876	0.9841	0.9829	0.9881	0.8839		0.9606	0.9242	0.976	0.9282	0.9265		0.9833	0.9696	0.986	0.9714	0.9777		0.8433	0.8717	0.8971	0.7959	0.8692
	F test to compare variances
	F, DFn, Dfd	1220, 4, 4	956750, 4, 4	948.9, 4, 4	273.5, 4, 4	68.17, 4, 4		57641, 4, 4	126383, 4, 4	343.1, 4, 4	635.2, 4, 4	486.9, 4, 4		32431, 4, 4	5817, 4, 4	55229, 4, 4	78578, 4, 4	82740, 4, 4		357.8, 4, 4	4361, 4, 4	1448, 4, 4	619.3, 4, 4	317.5, 4, 4
	P value	<0.0001	<0.0001	<0.0001	<0.0001	0.0012		<0.0001	<0.0001	<0.0001	<0.0001	<0.0001		<0.0001	<0.0001	<0.0001	<0.0001	<0.0001		<0.0001	<0.0001	<0.0001	<0.0001	<0.0001
	P value summary	****	****	****	****	**		****	****	****	****	****		****	****	****	****	****		****	****	****	****	****
	Significantly different (P < 0.05)?	Yes	Yes	Yes	Yes	Yes		Yes	Yes	Yes	Yes	Yes		Yes	Yes	Yes	Yes	Yes		Yes	Yes	Yes	Yes	Yes
	Data analyzed
	Sample size, column A	5	5	5	5	5		5	5	5	5	5		5	5	5	5	5		5	5	5	5	5
	Sample size, column B	5	5	5	5	5		5	5	5	5	5		5	5	5	5	5		5	5	5	5	5
2d													2f
%	1:1 mix			3M			6M			12M			%			mDia2fl/fl				mDia2fl/fl Vav-Cre
	mDia2fl/fl	mDia2fl/fl Vav-Cre		mDia2fl/fl	mDia2fl/fl Vav-Cre		mDia2fl/fl	mDia2fl/fl Vav-Cre		mDia2fl/fl	mDia2fl/fl Vav-Cre			w/o SDF1a	LSK	2.45	1.92			1.38	1.71
	49.04	53.2		43.3	1.61		61.58	10.53		77.34	0.01				LK	1.13	0.7			0.89	0.75
				39.94	16.14		68.5	8.18		76.16	0				LS	7.57	5.83			6.25	5.96
				46.04	0.2		52.08	0.25		78.14	0.15			+ SDF1a	LSK	4.32	3.98	4.81	3.8	3.19	1.78	1.99	2.79
				42.13	11.88		61.97	0.05		74.07	0.15				LK	2.29	1.99	2.24	1.72	1.6	1.18	1.05	1.53
				47.2	2.2		67.07	1/5 deceased		1/5 deceased	1/5 deceased				LS	15.22	13.19	13.76	13.82	9.13	7.16	6.75	8.98
2g							2i
		mDia2fl/fl		mDia2fl/fl Vav-Cre					Inside					Associated					Outside					Undetermined
	-	0.03	0.1	0	0.03			mDia2fl/fl	0	0	0	0	0	0	14.29	33.33	0	33.33	100	85.71	66.67	66.67	66.67	0	0	0	33.33	0
	+SDF1α	1.42	1.4	0.26	0.33			mDia2fl/fl Vav-Cre	14.29	14.29	0	57.14	33.33	85.71	57.14	66.67	28.57	33.33	0	14.29	33.33	14.29	26.67	0	14.29	0	0	6.67
2k left panel				2k right panel
✕1000	mDia2fl/fl	mDia2fl/fl vav-Cre		✕10000	mDia2fl/fl	mDia2fl/fl Vav-Cre
	1.667	0.667			6.1712	1.9336
	1.667	0.333			3.6555	2.4257
	2.333	0.667			5.3536	1.3669
	1.333	0.333
	*Identical numbers are due to same numbers of colony formation in the well.
	statistical analysis
	Table Analyzed	2d-3M	2d-6M	2d-12M		2f-mDia2fl/fl LSK	2f-mDia2fl/fl LK	2f-mDia2fl/fl LS	2f-LSK + SDF1a	2f-LK + SDF1a	2f-LS + SDF1a		2g-mDia2fl/fl	2g under SDF1a		2i-Inside	2i-Associated	2i-Outside	2i-Undetermined		2k left panel	2k right panel
	Column B	mDia2fl/flVav-Cre	mDia2fl/flVav-Cre	mDia2fl/flVav-Cre		+ SDF1a	+ SDF1a	+ SDF1a	mDia2fl/flVav-Cre	mDia2fl/flVav-Cre	mDia2fl/flVav-Cre		mDia2fl/fl +SDF1a	mDia2fl/flVav-Cre		mDia2fl/fl Vav-Cre	mDia2fl/fl Vav-Cre	mDia2fl/fl Vav-Cre	mDia2fl/fl Vav-Cre		mDia2fl/flVav-Cre	mDia2fl/flVav-Cre
	vs.	vs.	vs.	vs.		vs.	vs.	vs.	vs.	vs.	vs.		vs.	vs.		vs.	vs.	vs.	vs.		vs.	vs.
	Column A	mDia2fl/fl	mDia2fl/fl	mDia2fl/fl		w/o SDF1a	w/o SDF1a	w/o SDF1a	mDia2fl/fl	mDia2fl/fl	mDia2fl/fl		mDia2fl/fl w/o SDF1a	mDia2fl/fl		mDia2fl/fl	mDia2fl/fl	mDia2fl/fl	mDia2fl/fl		mDia2fl/fl	mDia2fl/fl
	Unpaired t test
	P value	<0.0001	<0.0001	<0.0001		0.0053	0.0084	0.001	0.0042	0.0084	0.0002		0.0007	0.0011		0.0424	0.0188	0.0002	0.7415		0.0016	0.0171
	P value summary	****	****	****		**	**	***	**	**	***		***	**		*	*	***	ns		**	*
	Significantly different (P < 0.05)?	Yes	Yes	Yes		Yes	Yes	Yes	Yes	Yes	Yes		Yes	Yes		Yes	Yes	Yes	No		Yes	Yes
	One- or two-tailed P value?	Two-tailed	Two-tailed	Two-tailed		Two-tailed	Two-tailed	Two-tailed	Two-tailed	Two-tailed	Two-tailed		Two-tailed	Two-tailed		Two-tailed	Two-tailed	Two-tailed	Two-tailed		Two-tailed	Two-tailed
	t, df	t=10.81, df=8	t=14.23, df=7	t=86.19, df=6		t=5.512, df=4	t=4.842, df=4	t=8.705, df=4	t=4.481, df=6	t=3.852, df=6	t=7.996, df=6		t=36.95, df=2	t=30.63, df=2		t=2.412, df=8	t=2.937, df=8	t=6.673, df=8	t=0.3415, df=8		t=5.416, df=6	t=3.932, df=4
	How big is the difference?
	Mean of column A	43.72	62.24	76.43		2.185	0.915	6.7	4.228	2.06	14		0.065	1.41		0	16.19	77.14	6.666		1.75	5.06
	Mean of column B	6.406	4.753	0.0775		4.228	2.06	14	2.438	1.34	8.005		1.41	0.295		23.81	54.28	17.72	4.192		0.5	1.909
	Difference between means (B - A) ± SEM	-37.32 ± 3.453	-57.49 ± 4.039	-76.35 ± 0.8858		2.043 ± 0.3706	1.145 ± 0.2365	7.298 ± 0.8383	-1.790 ± 0.3995	-0.7200 ± 0.1869	-5.993 ± 0.7494		1.345 ± 0.03640	-1.115 ± 0.03640		23.81 ± 9.873	38.09 ± 12.97	-59.43 ± 8.906	-2.474 ± 7.244		-1.250 ± 0.2308	-3.151 ± 0.8016
	95% confidence interval	-45.28 to -29.35	-67.04 to -47.94	-78.52 to -74.18		1.014 to 3.071	0.4884 to 1.802	4.970 to 9.625	-2.767 to -0.8125	-1.177 to -0.2627	-7.826 to -4.159		1.188 to 1.502	-1.272 to -0.9584		1.042 to 46.58	8.183 to 68.00	-79.96 to -38.89	-19.18 to 14.23		-1.815 to -0.6853	-5.377 to -0.9259
	R squared (eta squared)	0.9359	0.9666	0.9992		0.8837	0.8542	0.9499	0.7699	0.7121	0.9142		0.9985	0.9979		0.4209	0.5188	0.8477	0.01437		0.8302	0.7944
	F test to compare variances
	F, DFn, Dfd	5.913, 4, 4	1.425, 4, 3	445.8, 3, 3					2.235, 3, 3	1.037, 3, 3	2.016, 3, 3					Infinity, 4, 4	2.017, 4, 4	1.399, 4, 4	5.526, 4, 4		4.729, 3, 3	5.866, 2, 2
	P value	0.1134	0.8031	0.0004					0.5259	0.9769	0.5793					<0.0001	0.5136	0.753	0.1265		0.2342	0.2913
	P value summary	ns	ns	***					ns	ns	ns					****	ns	ns	ns		ns	ns
	Significantly different (P < 0.05)?	No	No	Yes					No	No	No					Yes	No	No	No		No	No
	Data analyzed
	Sample size, column A	5	5	4		2	2	2	4	4	4		2	2		5	5	5	5		4	3
	Sample size, column B	5	4	4		4	4	4	4	4	4		2	2		5	5	5	5		4	3

## Sheet: Figure 3c-e, h, j-l
3c				3d				3e	w/o serum		w/ 10% FBS			3h
	mDia2fl/fl	mDia2fl/fl Vav-Cre		%	mDia2fl/fl	mDia2fl/fl Vav-Cre		%	mDia2fl/fl	mDia2fl/fl Vav-Cre	mDia2fl/fl	mDia2fl/fl Vav-Cre				LSK		LK		LS
	28.641	9.713			75	25			0	0	100	25			CD11a	mDia2fl/fl	mDia2fl/fl Vav-Cre	mDia2fl/fl	mDia2fl/fl Vav-Cre	mDia2fl/fl	mDia2fl/fl Vav-Cre
	5.52	13.634			33.33	0			33.33	0	100	33.33				1.06	0.693157	1.02235	0.996371	1.02152	0.976842
	3.714	14.498			50	33.33			33.33	0	100	0				0.939996	0.690347	0.97765	0.969628	0.978477	0.966113
	3.571	2.484			100	0			0	16.67	75	25
	37.938	10.431			66.67	33.33			0	25	87.5	71.43			CD11b	0.986893	0.622205	1.00804	0.891421	1.05237	0.785536
	10.371	8.761				0			0	0	100	12.5				1.01311	0.648419	0.991957	0.820375	0.947631	0.775561
	15.882	7.143							40	0	83.33	25
	39.241	7.386							0	0	66.67	14.29			CD18	0.944868	0.671382	1.02001	0.908603	1.00974	0.939756
	23.909	21.231							33.33	25	60	16.67				1.05513	0.700036	0.979988	0.924696	0.990259	0.947909
	22.697	14.146							50	0	60	0
	4.819	11.865							30	0	100	22.22
	20.107	3.256							16.67	0	100	33.33
	22.511	1.579							20	12.5		80
	24.691								0	25		33.33
	11.582								25	0		20
	22.162								0			33.33
	26.577								33.33			11.11
												66.67
												50
	statistical analysis									3h_CD11a			3h_CD11b			3h_CD18
	Table Analyzed	3c		3d		3e_w/o serum	3e_mDia2fl/fl	3e_+10% FBS		LSK	LK	LS	LSK	LK	LS	LSK	LK	LS
	Column B	mDia2fl/fl Vav-Cre		mDia2fl/fl Vav-Cre		mDia2fl/fl Vav-Cre	mDia2fl/fl +10% FBS	mDia2fl/fl Vav-Cre		mDia2fl/fl Vav-Cre	mDia2fl/fl Vav-Cre	mDia2fl/fl Vav-Cre	mDia2fl/fl Vav-Cre	mDia2fl/fl Vav-Cre	mDia2fl/fl Vav-Cre	mDia2fl/fl Vav-Cre	mDia2fl/fl Vav-Cre	mDia2fl/fl Vav-Cre
	vs.	vs.		vs.		vs.	vs.	vs.		vs.	vs.	vs.	vs.	vs.	vs.	vs.	vs.	vs.
	Column A	mDia2fl/fl		mDia2fl/fl		mDia2fl/fl	mDia2fl/fl w/o serum	mDia2fl/fl		mDia2fl/fl	mDia2fl/fl	mDia2fl/fl	mDia2fl/fl	mDia2fl/fl	mDia2fl/fl	mDia2fl/fl	mDia2fl/fl	mDia2fl/fl
	Unpaired t test
	P value	0.0102		0.0037		0.0339	<0.0001	<0.0001		0.0359	0.5801	0.3265	0.0026	0.0583	0.053	0.0313	0.0609	0.0333
	P value summary	*		**		*	****	****		*	ns	ns	**	ns	ns	*	ns	*
	Significantly different (P < 0.05)?	Yes		Yes		Yes	Yes	Yes		Yes	No	No	Yes	No	No	Yes	No	Yes
	One- or two-tailed P value?	Two-tailed		Two-tailed		Two-tailed	Two-tailed	Two-tailed		Two-tailed	Two-tailed	Two-tailed	Two-tailed	Two-tailed	Two-tailed	Two-tailed	Two-tailed	Two-tailed
	t, df	t=2.756, df=28		t=3.894, df=9		t=2.222, df=30	t=10.44, df=27	t=7.400, df=29		t=5.136, df=2	t=0.6543, df=2	t=1.289, df=2	t=19.69, df=2	t=3.960, df=2	t=4.169, df=2	t=5.521, df=2	t=3.866, df=2	t=5.342, df=2
	How big is the difference?
	Mean of column A	19.05		65		18.53	18.53	86.04		1	1	1	1	1	1	1	1	1
	Mean of column B	9.702		15.28		6.945	86.04	30.17		0.6918	0.983	0.9715	0.6353	0.8559	0.7806	0.6857	0.9167	0.9439
	Difference between means (B - A) ± SEM	-9.353 ± 3.393		-49.72 ± 12.77		-11.58 ± 5.213	67.51 ± 6.466	-55.87 ± 7.551		-0.3083 ± 0.06002	-0.01705 ± 0.02606	-0.02855 ± 0.02216	-0.3647 ± 0.01853	-0.1441 ± 0.03639	-0.2195 ± 0.05263	-0.3143 ± 0.05693	-0.08335 ± 0.02156	-0.05615 ± 0.01051
	95% confidence interval	-16.30 to -2.402		-78.61 to -20.84		-22.23 to -0.9385	54.24 to 80.78	-71.32 to -40.43		-0.5665 to -0.05002	-0.1292 to 0.09507	-0.1239 to 0.06678	-0.4444 to -0.2850	-0.3007 to 0.01247	-0.4459 to 0.007013	-0.5592 to -0.06937	-0.1761 to 0.009412	-0.1014 to -0.01092
	R squared (eta squared)	0.2134		0.6275		0.1414	0.8015	0.6538		0.9295	0.1763	0.4536	0.9949	0.8869	0.8968	0.9384	0.882	0.9345
	F test to compare variances
	F, DFn, Dfd	4.080, 16, 12		2.209, 4, 5		2.709, 16, 14	1.113, 16, 11	1.840, 18, 11
	P value	0.0179		0.4078		0.0677	0.8768	0.3033
	P value summary	*		ns		ns	ns	ns
	Significantly different (P < 0.05)?	Yes		No		No	No	No
	Data analyzed
	Sample size, column A	17		5		17	17	12		2	2	2	2	2	2	2	2	2
	Sample size, column B	13		6		15	12	19		2	2	2	2	2	2	2	2	2
3j				3k										3l
	CD11a				Collagen			Fibronectin			Poly-D-Lysine				mDia2fl/fl	mDia2fl/fl Vav-Cre
	mDia2fl/fl	mDia2fl/fl Vav-Cre			mDia2fl/fl	mDia2fl/fl Vav-Cre		mDia2fl/fl	mDia2fl/fl Vav-Cre		mDia2fl/fl	mDia2fl/fl Vav-Cre			1.211	0.773
	1.00701	0.68915			0.599174	0.805785		0.558069	0.678733		1.10556	0.595301			1.002	0.817
	0.992987	0.7274			0.785124	0.516529		0.723982	0.527903		0.977995	0.669714			0.867	0.951
	CD11b				0.557851	0.557851		0.693816	0.512821		1.07367	0.659084			0.65	0.597
	mDia2fl/fl	mDia2fl/fl Vav-Cre			0.88843	0.53719		0.678733	0.271493		1.06304	0.627193			0.987	0.943
	0.995345	0.683203			0.929752	0.681818		0.618401	0.25641		1.25439	0.403954			1.054	1.161
	1.00465	0.784304			0.743802	0.640496		0.754148	0.316742		0.914213	0.903582			1.017	1.055
	CD18				0.599174	0.619835		0.542987	0.648567		1.16934	0.542149			0.994	1.089
	mDia2fl/fl	mDia2fl/fl Vav-Cre			0.785124	0.557851		0.648567	0.588235		1.13745	0.776018			1.211	0.882
	1.00732	0.576858			1.61157	0.557851		0.829563	0.573152		1.14808	0.733496			1.682	1.009
	0.992684	0.67114			1.23967	0.557851		0.512821	0.708899		0.605932				1.204	1.025
					0.826446			1.38763	0.437406		0.8398				1.637	0.89
					1.13636			1.02564	0.346908		0.797279				1.293	0.961
					1.05372			1.20664	0.497738		1.15871				1.189	0.532
					0.599174			1.11614	0.361991		1.00989				0.782	0.334
					1.13636			0.874811			0.744127				0.801	0.461
					1.69422			1.19155							0.867	0.421
					1.32231			1.38763							0.582
					1.23967			1.46305							0.639
					1.44628			1.55354							0.763
					0.681818			2.23228							0.829
					1.1157										0.715
					1.0124										0.677
					1.03306										0.801
					0.929752										0.887
					1.03306										1.382
															1.268
	statistical analysis
	Table Analyzed	3j_CD11a	3j_CD11b	3j_CD18		3k_Collagen	3k_Fibronectin	3k_Poly-D-Lysine		3l
	Column B	mDia2fl/fl Vav-Cre	mDia2fl/fl Vav-Cre	mDia2fl/fl Vav-Cre		mDia2fl/fl Vav-Cre	mDia2fl/fl Vav-Cre	mDia2fl/fl Vav-Cre		mDia2fl/fl Vav-Cre
	vs.	vs.	vs.	vs.		vs.	vs.	vs.		vs.
	Column A	mDia2fl/fl	mDia2fl/fl	mDia2fl/fl		mDia2fl/fl	mDia2fl/fl	mDia2fl/fl		mDia2fl/fl
	Unpaired t test
	P value	0.0048	0.0345	0.0157		0.0004	0.0002	<0.0001		0.0409
	P value summary	**	*	*		***	***	****		*
	Significantly different (P < 0.05)?	Yes	Yes	Yes		Yes	Yes	Yes		Yes
	One- or two-tailed P value?	Two-tailed	Two-tailed	Two-tailed		Two-tailed	Two-tailed	Two-tailed		Two-tailed
	t, df	t=14.31, df=2	t=5.244, df=2	t=7.889, df=2		t=3.941, df=33	t=4.206, df=32	t=4.779, df=22		t=2.110, df=42
	How big is the difference?
	Mean of column A	1	1	1		1	1	1		0.9997
	Mean of column B	0.7083	0.7338	0.624		0.6033	0.4805	0.6567		0.8177
	Difference between means (B - A) ± SEM	-0.2918 ± 0.02039	-0.2663 ± 0.05077	-0.3760 ± 0.04766		-0.3967 ± 0.1006	-0.5195 ± 0.1235	-0.3432 ± 0.07182		-0.1820 ± 0.08625
	95% confidence interval	-0.3795 to -0.2040	-0.4847 to -0.04781	-0.5811 to -0.1709		-0.6015 to -0.1919	-0.7711 to -0.2679	-0.4922 to -0.1943		-0.3560 to -0.007903
	R squared (eta squared)	0.9903	0.9322	0.9689		0.3201	0.356	0.5094		0.09582
	F test to compare variances
	F, DFn, Dfd					12.61, 24, 9	8.547, 19, 13	1.668, 14, 8		1.310, 26, 16
	P value					0.0005	0.0003	0.4727		0.5816
	P value summary					***	***	ns		ns
	Significantly different (P < 0.05)?					Yes	Yes	No		No
	Data analyzed
	Sample size, column A	2	2	2		25	20	15		27
	Sample size, column B	2	2	2		10	14	9		17

## Sheet: Figure 4c-j
4c	Itgb2 Intron 6 Fwd(+)			Itgb2 Intron 6 Rev(-)			ItgaM Intron 2 Fwd(+)			ItgaM Intron 2 Rev(-)			pGL4.24
	Vector	SRF-FL		Vector	SRF-FL		Vector	SRF-FL		Vector	SRF-FL		Vector	SRF-FL
	0.954073	2.29158		1.65446	13.6326		7.67095	27.435		6.4387	8.16282		4.98968	4.30926
	1.0471	2.32775		1.40184	13.6922		9.12406	28.1772		6.87627	11.9452		5.23832	5.21302
	0.998828	2.18121		1.65826	18.8191		12.1875	38.9707		6.54211	9.07477		5.82081	5.48845
	1.01547	2.23959		1.81404	18.9459		11.6266	33.3968		5.38509	9.04612		5.97223	5.23581
	0.986598	2.16309		1.74269	17.9956		15.1692	37.6919		6.88066	9.93
	1.20042			1.20856	16.6273					6.58671	10.7311
				1.35949	16.0385
				1.42488	16.4471
4d						4e
	column 1	column 2	column 3	column 4			column 1	column 2	column 3	column 4
	1.00138	3.36898	4.94577	7.88946			0.92908	3.05482	4.30309	6.95308
	1.05355	3.30487	4.77127	7.77313			0.980919	3.10456	4.64289	6.84593
	1.00331	3.23977					1.04716	3.24819	5.13623	7.07184
	0.941634						1.04284
	statistical analysis
	Table Analyzed	4c_Itgb2 Intron 6 Fwd(+)	4c_Itgb2 Intron 6 Rev(-)	4c_ItgaM Intron 2 Fwd(+)	4c_ItgaM Intron 2 Rev(-)	4c_pGL4.24	4c_SRF	4c_SRF		4d							4e
	Column B	SRF-FL	SRF-FL	SRF-FL	SRF-FL	SRF-FL	Itgb2 Intron 6 Fwd(+)	ItgaM Intron 2 Fwd(+)		column 2	column 3	column 4	column 3	column 4	column 4		column 2	column 3	column 4	column 3	column 4	column 4
	vs.	vs.	vs.	vs.	vs.	vs.	vs.	vs.		vs.	vs.	vs.	vs.	vs.	vs.		vs.	vs.	vs.	vs.	vs.	vs.
	Column A	Vector	Vector	Vector	Vector	Vector	Itgb2 Intron 6 Rev(-)	ItgaM Intron 2 Rev(-)		column 1	column 1	column 1	column 2	column 2	column 3		column 1	column 1	column 1	column 2	column 2	column 3
	Unpaired t test
	P value	<0.0001	<0.0001	<0.0001	0.0002	0.25	<0.0001	<0.0001		<0.0001	<0.0001	<0.0001	0.0003	<0.0001	0.0012		<0.0001	<0.0001	<0.0001	0.0033	<0.0001	0.0008
	P value summary	****	****	****	***	ns	****	****		****	****	****	***	****	**		****	****	****	**	****	***
	Significantly different (P < 0.05)?	Yes	Yes	Yes	Yes	No	Yes	Yes		Yes	Yes	Yes	Yes	Yes	Yes		Yes	Yes	Yes	Yes	Yes	Yes
	One- or two-tailed P value?	Two-tailed	Two-tailed	Two-tailed	Two-tailed	Two-tailed	Two-tailed	Two-tailed		Two-tailed	Two-tailed	Two-tailed	Two-tailed	Two-tailed	Two-tailed		Two-tailed	Two-tailed	Two-tailed	Two-tailed	Two-tailed	Two-tailed
	t, df	t=24.87, df=9	t=20.40, df=14	t=8.145, df=8	t=5.609, df=10	t=1.273, df=6	t=15.18, df=11	t=10.49, df=9		t=55.76, df=5	t=60.74, df=4	t=138.0, df=4	t=19.20, df=3	t=69.85, df=3	t=28.34, df=2		t=36.33, df=5	t=18.02, df=5	t=93.24, df=5	t=6.265, df=4	t=43.78, df=4	t=9.034, df=4
	How big is the difference?
	Mean of column A	1.034	1.533	11.16	6.452	5.505	2.241	33.13		1	1	1	3.305	3.305	4.859		1	1	1	3.136	3.136	4.694
	Mean of column B	2.241	16.52	33.13	9.815	5.062	16.52	9.815		3.305	4.859	7.831	4.859	7.831	7.831		3.136	4.694	6.957	4.694	6.957	6.957
	Difference between means (B - A) ± SEM	1.207 ± 0.04852	14.99 ± 0.7349	21.98 ± 2.698	3.363 ± 0.5997	-0.4436 ± 0.3483	14.28 ± 0.9407	-23.32 ± 2.222		2.305 ± 0.04133	3.859 ± 0.06352	6.831 ± 0.04951	1.554 ± 0.08092	4.527 ± 0.06481	2.973 ± 0.1049		2.136 ± 0.05878	3.694 ± 0.2051	5.957 ± 0.06389	1.558 ± 0.2487	3.821 ± 0.08728	2.263 ± 0.2505
	95% confidence interval	1.097 to 1.317	13.42 to 16.57	15.76 to 28.20	2.027 to 4.700	-1.296 to 0.4088	12.21 to 16.35	-28.35 to -18.29		2.198 to 2.411	3.682 to 4.035	6.694 to 6.969	1.296 to 1.811	4.320 to 4.733	2.521 to 3.424		1.985 to 2.287	3.167 to 4.221	5.793 to 6.121	0.8677 to 2.249	3.579 to 4.063	1.567 to 2.958
	R squared (eta squared)	0.9857	0.9674	0.8924	0.7588	0.2128	0.9545	0.9244		0.9984	0.9989	0.9998	0.9919	0.9994	0.9975		0.9962	0.9848	0.9994	0.9075	0.9979	0.9533
	F test to compare variances
	F, DFn, Dfd	1.544, 5, 4	94.23, 7, 7	3.326, 4, 4	6.058, 5, 5	1.224, 3, 3	867.2, 7, 4	15.11, 4, 5		1.988, 2, 3							3.201, 2, 3	55.70, 2, 3	4.053, 2, 3	17.40, 2, 2	1.266, 2, 2	13.74, 2, 2
	P value	0.6946	<0.0001	0.2712	0.07	0.8719	<0.0001	0.0107		0.5639							0.3605	0.0085	0.2808	0.1087	0.8825	0.1357
	P value summary	ns	****	ns	ns	ns	****	*		ns							ns	**	ns	ns	ns	ns
	Significantly different (P < 0.05)?	No	Yes	No	No	No	Yes	Yes		No							No	Yes	No	No	No	No
	Data analyzed
	Sample size, column A	6	8	5	6	4	5	5		4	4	4	3	3	2		4	4	4	3	3	3
	Sample size, column B	5	8	5	6	4	8	6		3	2	2	2	2	2		3	3	3	3	3	3
4f					4g
		Vector	SRF-FL			WT			Deletion			Mutation
	WT	0.987366	4.69194			Vector	SRF-FL		Vector	SRF-FL		Vector	SRF-FL
		1.01263	4.24268			1.08	12.26		3.49	3.91		2.6	4.3
		0.990042	4.6665			1.18	12.35		3.71	3.44		2.67	3.84
		0.934331	4.86669			1.14	11.73		3.68	3.71		2.9	3.19
		1.05058	5.09859			0.79	10.83		4.07	4.55		1.46	2.8
		1.21115	5.07752			0.89	10.45		5.07	4.39		1.53	2.83
		1.19406	4.37368			0.93	10.72		4.67	4.39		1.59	2.16
		0.788392	4.15479
		0.831435
	AA	0.319796	2.197
		0.312651	2.11049
		0.353931	1.98823
		0.374915	1.77544
	TC	0.322043	0.548709
		0.324847	0.462975
		0.483619	0.796362
		0.46523	0.896339
	AATC	0.0132496	0.0395763
		0.0134316	0.0391241
	statistical analysis
	Table Analyzed	4f_WT	4f_AA	4f_TC	4f_AATC	4f_SRF-FL							4g_WT	4g_Deletion	4g_Mutation	4g_SRF-FL
	Column B	SRF-FL	SRF-FL	SRF-FL	SRF-FL	AA	TC	AATC	TC	AATC	AATC		SRF-FL	SRF-FL	SRF-FL	Deletion	Mutation
	vs.	vs.	vs.	vs.	vs.	vs.	vs.	vs.	vs.	vs.	vs.		vs.	vs.	vs.	vs.	vs.
	Column A	Vector	Vector	Vector	Vector	WT	WT	WT	AA	AA	TC		Vector	Vector	Vector	WT	WT
	Unpaired t test
	P value	<0.0001	<0.0001	0.0466	0.0001	<0.0001	<0.0001	<0.0001	<0.0001	0.0001	0.0141		<0.0001	0.8766	0.0289	<0.0001	<0.0001
	P value summary	****	****	*	***	****	****	****	****	***	*		****	ns	*	****	****
	Significantly different (P < 0.05)?	Yes	Yes	Yes	Yes	Yes	Yes	Yes	Yes	Yes	Yes		Yes	No	Yes	Yes	Yes
	One- or two-tailed P value?	Two-tailed	Two-tailed	Two-tailed	Two-tailed	Two-tailed	Two-tailed	Two-tailed	Two-tailed	Two-tailed	Two-tailed		Two-tailed	Two-tailed	Two-tailed	Two-tailed	Two-tailed
	t, df	t=27.93, df=15	t=18.11, df=6	t=2.500, df=6	t=96.75, df=2	t=13.44, df=10	t=20.06, df=10	t=17.18, df=8	t=9.799, df=6	t=14.42, df=4	t=4.166, df=4		t=30.16, df=10	t=0.1594, df=10	t=2.549, df=10	t=19.07, df=10	t=17.71, df=10
	How big is the difference?
	Mean of column A	1	0.3403	0.3989	0.0133	4.647	4.647	4.647	2.018	2.018	0.6761		1.002	4.115	2.125	11.39	11.39
	Mean of column B	4.647	2.018	0.6761	0.03935	2.018	0.6761	0.03935	0.6761	0.03935	0.03935		11.39	4.065	3.187	4.065	3.187
	Difference between means (B - A) ± SEM	3.647 ± 0.1306	1.677 ± 0.09260	0.2772 ± 0.1109	0.02605 ± 0.0002693	-2.629 ± 0.1956	-3.970 ± 0.1980	-4.607 ± 0.2681	-1.342 ± 0.1369	-1.978 ± 0.1372	-0.6368 ± 0.1528		10.39 ± 0.3445	-0.05000 ± 0.3137	1.062 ± 0.4164	-7.325 ± 0.3842	-8.203 ± 0.4632
	95% confidence interval	3.368 to 3.925	1.451 to 1.904	0.005846 to 0.5486	0.02489 to 0.02721	-3.065 to -2.193	-4.412 to -3.529	-5.226 to -3.989	-1.677 to -1.007	-2.359 to -1.598	-1.061 to -0.2124		9.621 to 11.16	-0.7491 to 0.6491	0.1338 to 1.990	-8.181 to -6.469	-9.235 to -7.171
	R squared (eta squared)	0.9811	0.982	0.5101	0.9998	0.9475	0.9757	0.9736	0.9412	0.9811	0.8127		0.9891	0.002533	0.3939	0.9732	0.9691
	F test to compare variances
	F, DFn, Dfd	6.462, 7, 8	39.13, 3, 3	5.424, 3, 3		3.931, 7, 3	3.166, 7, 3		1.242, 3, 3				28.79, 5, 5	1.992, 5, 5	1.359, 5, 5	3.485, 5, 5	1.148, 5, 5
	P value	0.0174	0.0133	0.1985		0.2881	0.3724		0.8629				0.0022	0.4677	0.7448	0.1968	0.8834
	P value summary	*	*	ns		ns	ns		ns				**	ns	ns	ns	ns
	Significantly different (P < 0.05)?	Yes	Yes	No		No	No		No				Yes	No	No	No	No
	Data analyzed
	Sample size, column A	9	4	4	2	8	8	8	4	4	4		6	6	6	6	6
	Sample size, column B	8	4	4	2	4	4	2	4	2	2		6	6	6	6	6
4h	left panel
		mDia2fl/fl (-)				mDia2fl/fl Vav-Cre(-)				mDia2fl/fl (+10%FBS)				mDia2fl/fl Vav-Cre(+10%FBS)
	GFP IP	1.31428	1.37764	1.24698	0.442908	0.438154	1.55409	0.96128		1.27634	1.09263	0.893306	1.37036	1.10474	0.454869	0.648995	1.4126
	SRF IP	1.6686	0.651468	0.510133			0.886829	0.995449		2.15968	1.6652	2.94238		0.648126	0.784259	1.13268	0.639869
	MAL IP	1.08472	0.414434	0.883047			0.641802	1.03067	1.4906	2.05536	1.90218	3.71428		1.35971	1.85267	0.493708	1.61777
	right panel
		mDia2fl/fl (-)				mDia2fl/fl Vav-Cre(-)				mDia2fl/fl (+10%FBS)				mDia2fl/fl Vav-Cre(+10%FBS)
	GFP IP	0.891594	0.989013	1.02308	1.10847	0.368734	0.427383	1.36053	0.728224	0.641381	0.840481	1.2594	1.05666	1.11491	1.01083	0.398669	0.511412
	SRF IP	0.935285	0.844715	1.17259	0.756667	1.44828	0.934943	0.748685	1.6087	1.80538	1.70189	2.02261		0.721102	0.939818	1.14299	0.388563
	MAL IP	1.29126	1.42722	0.93736	1.24771	1.17955	1.59809	0.891453	1.35201	2.09353	5.86263	2.77257	5.43689	0.705397	1.71687	1.95735	1.08414
4i	left panel
		sgLuc2P		sgItgaM intron 2_T7		sgItgaM intron 2_T26
	LSK	2349	2516	837	721	771	850
	right panel
	sgLuc2P	0.8925	1.234	0.8736
	sgItgaM intron 2_T7	0.3779	0.3011	0.4147
	sgItgaM intron 2_T26	0.2715	0.4335	0.3929
	statistical analysis	let panel_ItgaM ChIP				right panel_Itgb2 ChIP
	Table Analyzed	4h_SRP IP		4h_MAL IP		4h_SRP IP		4h_MAL IP			4i_left panel		4i_right panel
	Column B	mDia2fl/fl (+10%FBS)	mDia2fl/fl Vav-Cre(+10%FBS)	mDia2fl/fl (+10%FBS)	mDia2fl/fl Vav-Cre(+10%FBS)	mDia2fl/fl (+10%FBS)	mDia2fl/fl Vav-Cre(+10%FBS)	mDia2fl/fl (+10%FBS)	mDia2fl/fl Vav-Cre(+10%FBS)		sgItgaM intron 2_T7	sgItgaM intron 2_T26	sgItgaM intron 2_T7	sgItgaM intron 2_T26
	vs.	vs.	vs.	vs.	vs.	vs.	vs.	vs.	vs.		vs.	vs.	vs.	vs.
	Column A	mDia2fl/fl (-)	mDia2fl/fl (+10%FBS)	mDia2fl/fl (-)	mDia2fl/fl (+10%FBS)	mDia2fl/fl (-)	mDia2fl/fl (+10%FBS)	mDia2fl/fl (-)	mDia2fl/fl (+10%FBS)		sgLuc2P	sgLuc2P	sgLuc2P	sgLuc2P
	Unpaired t test
	P value	0.0654	0.0079	0.0452	0.096	0.001	0.0039	0.025	0.0349		0.0038	0.0032	0.0064	0.0075
	P value summary	ns	**	*	ns	***	**	*	*		**	**	**	**
	Significantly different (P < 0.05)?	No	Yes	Yes	No	Yes	Yes	Yes	Yes		Yes	Yes	Yes	Yes
	One- or two-tailed P value?	Two-tailed	Two-tailed	Two-tailed	Two-tailed	Two-tailed	Two-tailed	Two-tailed	Two-tailed		Two-tailed	Two-tailed	Two-tailed	Two-tailed
	t, df	t=2.519, df=4	t=4.282, df=5	t=2.875, df=4	t=2.047, df=5	t=6.930, df=5	t=5.056, df=5	t=2.968, df=6	t=2.715, df=6		t=16.26, df=2	t=17.56, df=2	t=5.217, df=4	t=5.000, df=4
	How big is the difference?
	Mean of column A	0.9434	2.256	0.794	2.557	0.9273	1.843	1.226	4.041		2433	2433	1	1
	Mean of column B	2.256	0.8013	2.557	1.331	1.843	0.7981	4.041	1.366		779	810.5	0.3646	0.366
	Difference between means (B - A) ± SEM	1.312 ± 0.5209	-1.455 ± 0.3397	1.763 ± 0.6132	-1.226 ± 0.5991	0.9160 ± 0.1322	-1.045 ± 0.2067	2.816 ± 0.9485	-2.675 ± 0.9856		-1654 ± 101.7	-1622 ± 92.37	-0.6355 ± 0.1218	-0.6341 ± 0.1268
	95% confidence interval	-0.1340 to 2.759	-2.328 to -0.5813	0.06070 to 3.466	-2.766 to 0.3136	0.5762 to 1.256	-1.577 to -0.5138	0.4945 to 5.137	-5.087 to -0.2638		-2091 to -1216	-2019 to -1225	-0.9736 to -0.2973	-0.9862 to -0.2820
	R squared (eta squared)	0.6134	0.7857	0.6739	0.456	0.9057	0.8364	0.5949	0.5512		0.9925	0.9936	0.8719	0.8621
	F test to compare variances
	F, DFn, Dfd	1.038, 2, 2	7.794, 2, 3	8.539, 2, 2	2.868, 2, 3	1.197, 3, 2	3.890, 3, 2	83.02, 3, 3	10.79, 3, 3				12.25, 2, 2	5.791, 2, 2
	P value	0.9812	0.1297	0.2097	0.4025	0.9707	0.4224	0.0044	0.0817				0.151	0.2945
	P value summary	ns	ns	ns	ns	ns	ns	**	ns				ns	ns
	Significantly different (P < 0.05)?	No	No	No	No	No	No	Yes	No				No	No
	Data analyzed
	Sample size, column A	3	3	3	3	4	3	4	4		2	2	3	3
	Sample size, column B	3	4	3	4	3	4	4	4		2	2	3	3
4j
	CD11b
	Vector	SRF-FL	SRFΔ5	SRFVP16
	1.00203	1.35171	1.47226	3.42853
	0.997972	1.35557	1.50626	3.65824
	CD18
	Vector	SRF-FL	SRFΔ5	SRFVP16
	0.991888	1.42707	1.30281	2.39958
	1.00811	1.45131	1.34827	2.41188
	statistical analysis
	Table Analyzed	4j-CD11b					4j-CD18
	Column B	SRF-FL	SRFΔ5	SRFVP16	SRFVP16	SRFVP16	SRF-FL	SRFΔ5	SRFVP16	SRFVP16	SRFVP16
	vs.	vs.	vs.	vs.	vs.	vs.	vs.	vs.	vs.	vs.	vs.
	Column A	Vector	Vector	Vector	SRF-FL	SRFΔ5	Vector	Vector	Vector	SRF-FL	SRFΔ5
	Unpaired t test
	P value	<0.0001	0.0012	0.002	0.0027	0.0032	0.0011	0.0055	<0.0001	0.0002	0.0005
	P value summary	****	**	**	**	**	**	**	****	***	***
	Significantly different (P < 0.05)?	Yes	Yes	Yes	Yes	Yes	Yes	Yes	Yes	Yes	Yes
	One- or two-tailed P value?	Two-tailed	Two-tailed	Two-tailed	Two-tailed	Two-tailed	Two-tailed	Two-tailed	Two-tailed	Two-tailed	Two-tailed
	t, df	t=126.6, df=2	t=28.59, df=2	t=22.14, df=2	t=19.06, df=2	t=17.69, df=2	t=30.16, df=2	t=13.48, df=2	t=138.2, df=2	t=71.21, df=2	t=45.84, df=2
	How big is the difference?
	Mean of column A	1	1	1	1.354	1.489	1	1	1	1.439	1.326
	Mean of column B	1.354	1.489	3.543	3.543	3.543	1.439	1.326	2.406	2.406	2.406
	Difference between means (B - A) ± SEM	0.3537 ± 0.002793	0.4893 ± 0.01712	2.543 ± 0.1149	2.190 ± 0.1149	2.054 ± 0.1161	0.4392 ± 0.01456	0.3256 ± 0.02415	1.406 ± 0.01017	0.9666 ± 0.01357	1.080 ± 0.02357
	95% confidence interval	0.3416 to 0.3657	0.4157 to 0.5629	2.049 to 3.038	1.695 to 2.684	1.555 to 2.554	0.3765 to 0.5019	0.2216 to 0.4295	1.362 to 1.450	0.9081 to 1.025	0.9788 to 1.182
	R squared (eta squared)	0.9999	0.9976	0.9959	0.9945	0.9937	0.9978	0.9891	0.9999	0.9996	0.999
	F test to compare variances
	F, DFn, Dfd
	P value
	P value summary
	Significantly different (P < 0.05)?
	Data analyzed
	Sample size, column A	2	2	2	2	2	2	2	2	2	2
	Sample size, column B	2	2	2	2	2	2	2	2	2	2

## Sheet: Figure 5a,c,e-g
5a	CD11a							CD11b							CD18
		cKO+							cKO+							cKO+
	mDia2fl/fl+Vector	Vector	SRF-FL	SRFΔ5	mDia2 ΔDAD	mDia2 GBD/DID		mDia2fl/fl+Vector	Vector	SRF-FL	SRFΔ5	mDia2 ΔDAD	mDia2 GBD/DID		mDia2fl/fl+Vector	Vector	SRF-FL	SRFΔ5	mDia2 ΔDAD	mDia2 GBD/DID
	0.999808	0.87232	1.06031	1.13088	1.6474	0.86067		1	0.72976	1.139	1.53469	1.23975	0.704673		0.999919	0.852275	1.18514	1.4743	1.50471	0.519565
	1	0.899757	1.03929	1.13539	1.65566			1	0.767136	1.15446	1.35615	1.00058	0.764234		1	0.623911	1.24166	1.34203	1.43521	0.701283
	1.00006	0.760239	0.978306	0.936787				1	0.714226	0.938453	0.946998	1.4966			1	0.682145	0.835272	0.859395	1.55312	0.716992
5c
	mDia2fl/fl+Vector	cKO+Vector	cKO+SRFΔ5	cKO+SRF-FL
	0.828777	0.639826	2.16895	0.727206
	0.966906	0.89445	1.81611	1.51259
	1.09353	0.665941	1.69157	1.73802
	1.05899	0.822815	1.36986	1.16353
	1.15108	0.776738	1.17269	1.09081
	1.08201	0.868893	1.36986	1.7962
	1.02446	0.849145	1.53591
		0.868893	1.82648
		0.875475
	statistical analysis
	Table Analyzed	5a_CD11a				5a_CD11b				5a_CD18					5c
	Column B	cKO+Vector	cKO+SRF-FL	cKO+SRFΔ5	cKO+mDia2 ΔDAD	cKO+Vector	cKO+SRF-FL	cKO+SRFΔ5	cKO+mDia2 ΔDAD	cKO+Vector	cKO+SRF-FL	cKO+SRFΔ5	cKO+mDia2 ΔDAD		cKO+Vector	cKO+SRF-FL	cKO+SRFΔ5
	vs.	vs.	vs.	vs.	vs.	vs.	vs.	vs.	vs.	vs.	vs.	vs.	vs.		vs.	vs.	vs.
	Column A	mDia2fl/fl+Vector	cKO+Vector	cKO+Vector	cKO+Vector	mDia2fl/fl+Vector	cKO+Vector	cKO+Vector	cKO+Vector	mDia2fl/fl+Vector	cKO+Vector	cKO+Vector	cKO+Vector		mDia2fl/fl+Vector	cKO+Vector	cKO+Vector
	Unpaired t test
	P value	0.0217	0.021	0.0459	0.0007	<0.0001	0.0088	0.0361	0.0242	0.0149	0.0634	0.0639	0.0005		0.0005	<0.0001	0.0024
	P value summary	*	*	*	***	****	**	*	*	*	ns	ns	***		***	****	**
	Significantly different (P < 0.05)?	Yes	Yes	Yes	Yes	Yes	Yes	Yes	Yes	Yes	No	No	Yes		Yes	Yes	Yes
	One- or two-tailed P value?	Two-tailed	Two-tailed	Two-tailed	Two-tailed	Two-tailed	Two-tailed	Two-tailed	Two-tailed	Two-tailed	Two-tailed	Two-tailed	Two-tailed		Two-tailed	Two-tailed	Two-tailed
	t, df	t=3.652, df=4	t=3.692, df=4	t=2.861, df=4	t=14.63, df=3	t=16.75, df=4	t=4.771, df=4	t=3.105, df=4	t=3.530, df=4	t=4.095, df=4	t=2.548, df=4	t=2.541, df=4	t=10.16, df=4		t=4.454, df=14	t=7.279, df=15	t=3.756, df=13
	How big is the difference?
	Mean of column A	1	0.8441	0.8441	0.8441	1	0.737	0.737	0.737	1	0.7194	0.7194	0.7194		1.029	0.8069	0.8069
	Mean of column B	0.8441	1.026	1.068	1.652	0.737	1.077	1.279	1.246	0.7194	1.087	1.225	1.498		0.8069	1.619	1.338
	Difference between means (B - A) ± SEM	-0.1559 ± 0.04267	0.1819 ± 0.04925	0.2236 ± 0.07814	0.8074 ± 0.05518	-0.2630 ± 0.01570	0.3403 ± 0.07132	0.5422 ± 0.1747	0.5086 ± 0.1441	-0.2805 ± 0.06851	0.3679 ± 0.1444	0.5058 ± 0.1990	0.7782 ± 0.07658		-0.2225 ± 0.04995	0.8120 ± 0.1116	0.5312 ± 0.1414
	95% confidence interval	-0.2743 to -0.03737	0.04511 to 0.3186	0.006619 to 0.4405	0.6318 to 0.9830	-0.3066 to -0.2194	0.1423 to 0.5383	0.05731 to 1.027	0.1086 to 0.9086	-0.4707 to -0.09032	-0.03296 to 0.7688	-0.04679 to 1.058	0.5656 to 0.9909		-0.3296 to -0.1154	0.5743 to 1.050	0.2256 to 0.8367
	R squared (eta squared)	0.7693	0.7732	0.6718	0.9862	0.9859	0.8505	0.7067	0.757	0.8074	0.6188	0.6175	0.9627		0.5863	0.7794	0.5204
	F test to compare variances
	F, DFn, Dfd	307140, 2, 2	3.011, 2, 2	2.353, 2, 2		28630821278, 2, 2	19.63, 2, 2	122.7, 2, 2	83.20, 2, 2	6434467, 2, 2	3.441, 2, 2	7.440, 2, 2	4.008, 2, 2		1.256, 6, 8	11.62, 7, 8	19.54, 5, 8
	P value	<0.0001	0.4986	0.5965		<0.0001	0.0969	0.0162	0.0238	<0.0001	0.4503	0.237	0.3993		0.744	0.0025	0.0005
	P value summary	****	ns	ns		****	ns	*	*	****	ns	ns	ns		ns	**	***
	Significantly different (P < 0.05)?	Yes	No	No		Yes	No	Yes	Yes	Yes	No	No	No		No	Yes	Yes
	Data analyzed
	Sample size, column A	3	3	3	3	3	3	3	3	3	3	3	3		7	9	9
	Sample size, column B	3	3	3	2	3	3	3	3	3	3	3	3		9	8	6
5e
	Months post cBMT	mDia2fl/fl+Vec									cKO+Vec									cKO+ΔDAD						cKO+WT				cKO+GBD/DID			cKO+SRFΔ5							cKO+SRF-FL
	0	57.23	57.52	39.31	55.1	65.36					51.53	61.27	40.77	50.16	35.56	44.78	61.09			50.16	58.02	46.69	62.72			49.24	40.04	63.09		38.88	61.84		59.32	56.26	52.28	60.99				66.46	44.26	63.49
	1	50.83	39.07	43.61	28.7	26.8	30.5	36.4	48.34	33.26	2.28	24.58	9.8	6.62	7.14	13.9	19.84	19.27		50.68	40.51	26.36	41.75	42.22	38.89	19.36	28.91	38.48	33.35	21.1	17	17.83	31.6	34.97	25.1	5.22	21.8	26.86	22.37	23.66	26.49	15.45
	3	58.28	49.4	38.43	16.31	21.49	38.2	39.37	29.39		0.01	9.99	8.11	4.13	5.9	16.64	11.15	19.66	7.7	50.95	35.3	33.17	37.47	33.58		36.06	37.42	45.75	22.44	10.24	10.65	4.68	15.89	58.38	48.08	11.66	7.95	42.87	25.58	24.07	25.26	15.29
	6	59.39	55.68	37.44	9.36	36.54	54.63	36.04			0	18.73	10.89	2.73	17.37	8.28	15.74	8.26		55.3	38.79	28.31	40.89	33.9		46.69	42.82	50.34	29.28	13.4	7.18		8.24	54.47	34.14	24.87	14.77	46.85	33.17	33.35	20.82	14.39
	statistical analysis
	Table Analyzed	5e-1M						5e-3M						5e-6M
	Column B	cKO+Vector	cKO+ΔDAD	cKO+WT	cKO+GBD/DID	SRFΔ5	SRF-FL	cKO+Vector	cKO+ΔDAD	cKO+WT	cKO+GBD/DID	SRFΔ5	SRF-FL	cKO+Vector	cKO+ΔDAD	cKO+WT	cKO+GBD/DID	SRFΔ5	SRF-FL
	vs.	vs.	vs.	vs.	vs.	vs.	vs.	vs.	vs.	vs.	vs.	vs.	vs.	vs.	vs.	vs.	vs.	vs.	vs.
	Column A	mDia2fl/fl+Vector	cKO+Vector	cKO+Vector	cKO+Vector	cKO+Vector	cKO+Vector	mDia2fl/fl+Vector	cKO+Vector	cKO+Vector	cKO+Vector	cKO+Vector	cKO+Vector	mDia2fl/fl+Vector	cKO+Vector	cKO+Vector	cKO+Vector	cKO+Vector	cKO+Vector
	Unpaired t test
	P value	<0.0001	<0.0001	0.0053	0.2533	0.0279	0.1062	<0.0001	<0.0001	<0.0001	0.8492	0.0094	0.0112	0.0004	<0.0001	<0.0001	0.994	0.0063	0.0352
	P value summary	****	****	**	ns	*	ns	****	****	****	ns	**	*	***	****	****	ns	**	*
	Significantly different (P < 0.05)?	Yes	Yes	Yes	No	Yes	No	Yes	Yes	Yes	No	Yes	Yes	Yes	Yes	Yes	No	Yes	Yes
	One- or two-tailed P value?	Two-tailed	Two-tailed	Two-tailed	Two-tailed	Two-tailed	Two-tailed	Two-tailed	Two-tailed	Two-tailed	Two-tailed	Two-tailed	Two-tailed	Two-tailed	Two-tailed	Two-tailed	Two-tailed	Two-tailed	Two-tailed
	t, df	t=6.144, df=15	t=6.440, df=12	t=3.549, df=10	t=1.220, df=9	t=2.475, df=13	t=1.795, df=9	t=5.347, df=15	t=7.918, df=12	t=6.031, df=11	t=0.1951, df=10	t=3.010, df=14	t=3.102, df=10	t=4.698, df=13	t=6.280, df=11	t=6.890, df=10	t=0.007739, df=8	t=3.256, df=13	t=2.477, df=9
	How big is the difference?
	Mean of column A	37.5	12.93	12.93	12.93	12.93	12.93	36.36	9.254	9.254	9.254	9.254	9.254	41.3	10.25	10.25	10.25	10.25	10.25
	Mean of column B	12.93	40.07	30.03	18.64	23.99	21.87	9.254	38.09	35.42	8.523	30.06	21.54	10.25	39.44	42.28	10.29	30.93	22.85
	Difference between means (B - A) ± SEM	-24.57 ± 4.000	27.14 ± 4.214	17.10 ± 4.817	5.715 ± 4.683	11.06 ± 4.468	8.938 ± 4.980	-27.10 ± 5.069	28.84 ± 3.642	26.16 ± 4.338	-0.7311 ± 3.747	20.80 ± 6.911	12.29 ± 3.961	-31.05 ± 6.609	29.19 ± 4.648	32.03 ± 4.649	0.04000 ± 5.169	20.68 ± 6.352	12.60 ± 5.089
	95% confidence interval	-33.10 to -16.05	17.96 to 36.32	6.364 to 27.83	-4.878 to 16.31	1.407 to 20.71	-2.327 to 20.20	-37.91 to -16.30	20.90 to 36.78	16.62 to 35.71	-9.080 to 7.618	5.982 to 35.63	3.461 to 21.11	-45.32 to -16.77	18.96 to 39.42	21.67 to 42.39	-11.88 to 11.96	6.957 to 34.40	1.091 to 24.12
	R squared (eta squared)	0.7156	0.7756	0.5575	0.142	0.3204	0.2636	0.6559	0.8393	0.7678	0.003793	0.3929	0.4904	0.6293	0.7819	0.826	7.486e-06	0.4491	0.4053
	F test to compare variances
	F, DFn, Dfd	1.236, 8, 7	1.029, 5, 7	1.094, 3, 7	12.81, 7, 2	1.517, 6, 7	1.830, 7, 2	5.211, 7, 8	1.485, 4, 8	2.539, 3, 8	3.301, 8, 2	10.62, 6, 8	1.238, 8, 2	6.499, 6, 7	2.217, 4, 7	1.835, 3, 7		5.915, 6, 7	2.017, 2, 7
	P value	0.7926	0.9362	0.825	0.1487	0.5953	0.7964	0.0334	0.5865	0.2597	0.5065	0.0039		0.0265	0.3372	0.4575		0.0342	0.4067
	P value summary	ns	ns	ns	ns	ns	ns	*	ns	ns	ns	**		*	ns	ns		*	ns
	Significantly different (P < 0.05)?	No	No	No	No	No	No	Yes	No	No	No	Yes	No	Yes	No	No		Yes	No
	Data analyzed
	Sample size, column A	9	8	8	8	8	8	8	9	9	9	9	9	7	8	8	8	8	8
	Sample size, column B	8	6	4	3	7	3	9	5	4	3	7	3	8	5	4	2	7	3
5f
		mDia2fl/fl+Vec									cKO+Vec									cKO+ΔDAD				cKO+WT				cKO+GBD/DID			cKO+SRFΔ5						cKO+SRF-FL
	Gran	51.94	36.49	27.23	4.33	13	28.9	24.76	29.13	30.43	0	11.31	17.12	4.42	1.13	15.81	8.85	6.47	4.14	37.32	40.5	33.23	31.88	41.06	37.42	53.77	20.15	6.33	12.34	2.43	36.46	63.62	26.68	7.67	57.56	29.35	31.14	14.24	12.78
	MO	41.47	47.65	22.52	5.26	12.85	26.61	25.45	22.14	26.08	0	15.09	16.65	4.19	2.05	14.77	10.08	8.71	5.06	41.29	35.83	32.52	27.85	45.88	36.91	47.23	19.49	4.74	8.23	2.63	43.49	59.24	22.7	6.93	50.15	27.96	34.59	17.3	13.22
	B	63.73	58.85	54.98	37.09	43.43	50.88	17.18	68.31	41.44	0	10.63	8.56	6.76	8.98	27.95	14.51	24.32	23.61	38.83	37.78	48.82	42.61	30.22	36.57	46.98	35.79	22.13	14.68	11.96	35.89	54.52	13.3	16.52	43.73	30.23	27.69	35.49	16.65
	T	61.15	47.01	49.4	24.7	27.18	31.74	4.87	57.31	23.21	0.01	6.36	0.4	2.52	9.17	7.87	6.12	13.24	11.05	24.66	22.48	34.84	24.36	19.74	53.69	41.39	16.4	7.89	6.75	6.82	38.08	26.93	4.43	3.1	31.59	11.19	12.86	16.69	14.76
5g
		mDia2fl/fl+Vector					cKO+Vec								cKO+ΔDAD					cKO+WT			cKO+GBD/DID			cKO+SRFΔ5					cKO+SRF-FL
	LSK	54.25	36.7	36.37	78.65	61.55	11.85	7.41	17.4	3.7	0.71	0.88	22.55	12.2	28.91	57.98	29.36	77.65	85.6	53.73	72.95	31.51	9.69	7.13	6.93	60.13	34.82	45.3	40.55	13.1	49.63	12.5	12.59
	LT-HSC	66.41	52.07	46.24	73.7	68.2	17.88	8.52	21.85	1.91	0.71	0	17.95	8.16	33.58	66.2	38.49	68.9	85.25	65.16	74.64	47.6	15.42	14.36	10.82	65.71	46.37	44.25	46.4	15.6	53.78	26.04	15.85
	statistical analysis
	Table Analyzed	5f_Gan						5f_MO						5f_B						5f_T							5g_LSK						5g_LT-HSC
	Column B	cKO+Vector	cKO+ΔDAD	cKO+WT	cKO+GBD/DID	SRFΔ5	SRF-FL	cKO+Vector	cKO+ΔDAD	cKO+WT	cKO+GBD/DID	SRFΔ5	SRF-FL	cKO+Vector	cKO+ΔDAD	cKO+WT	cKO+GBD/DID	SRFΔ5	SRF-FL	cKO+Vector	cKO+ΔDAD	cKO+WT	cKO+GBD/DID	SRFΔ5	SRF-FL		cKO+Vector	cKO+ΔDAD	cKO+WT	cKO+GBD/DID	SRFΔ5	SRF-FL	cKO+Vector	cKO+ΔDAD	cKO+WT	cKO+GBD/DID	SRFΔ5	SRF-FL
	vs.	vs.	vs.	vs.	vs.	vs.	vs.	vs.	vs.	vs.	vs.	vs.	vs.	vs.	vs.	vs.	vs.	vs.	vs.	vs.	vs.	vs.	vs.	vs.	vs.		vs.	vs.	vs.	vs.	vs.	vs.	vs.	vs.	vs.	vs.	vs.	vs.
	Column A	mDia2fl/fl+Vector	cKO+Vector	cKO+Vector	cKO+Vector	cKO+Vector	cKO+Vector	mDia2fl/fl+Vector	cKO+Vector	cKO+Vector	cKO+Vector	cKO+Vector	cKO+Vector	mDia2fl/fl+Vector	cKO+Vector	cKO+Vector	cKO+Vector	cKO+Vector	cKO+Vector	mDia2fl/fl+Vector	cKO+Vector	cKO+Vector	cKO+Vector	cKO+Vector	cKO+Vector		mDia2fl/fl+Vector	cKO+Vector	cKO+Vector	cKO+Vector	cKO+Vector	cKO+Vector	mDia2fl/fl+Vector	cKO+Vector	cKO+Vector	cKO+Vector	cKO+Vector	cKO+Vector
	Unpaired t test
	P value	<0.0001	<0.0001	0.0053	0.2533	0.0279	0.1062	0.001	<0.0001	0.0001	0.8695	0.0014	0.0332	<0.0001	0.0002	0.001	0.6973	0.0137	0.071	0.0002	<0.0001	0.0011	0.7644	0.0282	0.013		<0.0001	0.0006	0.0005	0.7322	0.0014	0.0979	<0.0001	0.0001	<0.0001	0.4722	0.0007	0.0227
	P value summary	****	****	**	ns	*	ns	**	****	***	ns	**	*	****	***	**	ns	*	ns	***	****	**	ns	*	*		****	***	***	ns	**	ns	****	***	****	ns	***	*
	Significantly different (P < 0.05)?	Yes	Yes	Yes	No	Yes	No	Yes	Yes	Yes	No	Yes	Yes	Yes	Yes	Yes	No	Yes	No	Yes	Yes	Yes	No	Yes	Yes		Yes	Yes	Yes	No	Yes	No	Yes	Yes	Yes	No	Yes	Yes
	One- or two-tailed P value?	Two-tailed	Two-tailed	Two-tailed	Two-tailed	Two-tailed	Two-tailed	Two-tailed	Two-tailed	Two-tailed	Two-tailed	Two-tailed	Two-tailed	Two-tailed	Two-tailed	Two-tailed	Two-tailed	Two-tailed	Two-tailed	Two-tailed	Two-tailed	Two-tailed	Two-tailed	Two-tailed	Two-tailed		Two-tailed	Two-tailed	Two-tailed	Two-tailed	Two-tailed	Two-tailed	Two-tailed	Two-tailed	Two-tailed	Two-tailed	Two-tailed	Two-tailed
	t, df	t=6.144, df=15	t=6.440, df=12	t=3.549, df=10	t=1.220, df=9	t=2.475, df=13	t=1.795, df=9	t=3.997, df=16	t=8.360, df=11	t=5.679, df=11	t=0.1686, df=10	t=4.033, df=13	t=2.469, df=10	t=5.662, df=16	t=5.540, df=11	t=4.430, df=11	t=0.4003, df=10	t=2.850, df=13	t=2.020, df=10	t=4.713, df=16	t=6.892, df=11	t=4.371, df=11	t=0.3080, df=10	t=2.468, df=13	t=3.014, df=10		t=6.181, df=11	t=4.743, df=11	t=5.312, df=9	t=0.3531, df=9	t=4.230, df=11	t=1.846, df=9	t=9.233, df=11	t=5.771, df=11	t=7.813, df=9	t=0.7503, df=9	t=4.654, df=11	t=2.745, df=9
	How big is the difference?
	Mean of column A	37.5	12.93	12.93	12.93	12.93	12.93	27.36	7.694	7.694	7.694	7.694	7.694	48.43	13.92	13.92	13.92	13.92	13.92	36.29	6.304	6.304	6.304	6.304	6.304		53.5	9.588	9.588	9.588	9.588	9.588	61.32	9.623	9.623	9.623	9.623	9.623
	Mean of column B	12.93	40.07	30.03	18.64	23.99	21.87	7.694	35.73	38.1	7.033	36.89	19.39	13.92	42.01	37.39	16.26	32.37	26.61	6.304	26.59	32.81	7.153	19.22	14.77		9.588	55.9	52.73	7.917	38.78	24.91	9.623	58.48	62.47	13.53	43.67	31.89
	Difference between means (B - A) ± SEM	-24.57 ± 4.000	27.14 ± 4.214	17.10 ± 4.817	5.715 ± 4.683	11.06 ± 4.468	8.938 ± 4.980	-19.66 ± 4.919	28.04 ± 3.354	30.41 ± 5.354	-0.6611 ± 3.922	29.20 ± 7.240	11.69 ± 4.735	-34.51 ± 6.094	28.09 ± 5.070	23.47 ± 5.297	2.332 ± 5.826	18.44 ± 6.471	12.69 ± 6.280	-29.98 ± 6.361	20.28 ± 2.943	26.50 ± 6.063	0.8489 ± 2.756	12.92 ± 5.233	8.466 ± 2.808		-43.92 ± 7.105	46.31 ± 9.765	43.14 ± 8.121	-1.671 ± 4.732	29.19 ± 6.901	15.32 ± 8.297	-51.70 ± 5.600	48.86 ± 8.467	52.84 ± 6.764	3.911 ± 5.212	34.04 ± 7.314	22.27 ± 8.113
	95% confidence interval	-33.10 to -16.05	17.96 to 36.32	6.364 to 27.83	-4.878 to 16.31	1.407 to 20.71	-2.327 to 20.20	-30.09 to -9.235	20.66 to 35.42	18.62 to 42.19	-9.400 to 8.078	13.55 to 44.84	1.141 to 22.24	-47.43 to -21.59	16.93 to 39.24	11.81 to 35.13	-10.65 to 15.31	4.461 to 32.42	-1.308 to 26.68	-43.47 to -16.50	13.80 to 26.76	13.16 to 39.85	-5.293 to 6.990	1.611 to 24.22	2.208 to 14.72		-59.55 to -28.28	24.82 to 67.80	24.77 to 61.51	-12.38 to 9.035	14.00 to 44.38	-3.451 to 34.09	-64.03 to -39.38	30.23 to 67.50	37.54 to 68.15	-7.881 to 15.70	17.95 to 50.14	3.914 to 40.62
	R squared (eta squared)	0.7156	0.7756	0.5575	0.142	0.3204	0.2636	0.4997	0.864	0.7457	0.002833	0.5557	0.3787	0.6671	0.7361	0.6408	0.01577	0.3845	0.2898	0.5813	0.812	0.6346	0.009396	0.3191	0.4761		0.7764	0.6716	0.7582	0.01366	0.6193	0.2747	0.8857	0.7517	0.8715	0.05887	0.6632	0.4556
	F test to compare variances
	F, DFn, Dfd	1.236, 8, 7	1.029, 5, 7	1.094, 3, 7	12.81, 7, 2	1.517, 6, 7	1.830, 7, 2	4.880, 8, 8	2.397, 8, 3	5.193, 3, 8	1.486, 8, 2	11.65, 5, 8	2.812, 2, 8	2.776, 8, 8	3.553, 8, 3	1.812, 8, 3	3.194, 8, 2	2.827, 5, 8	1.012, 2, 8	16.12, 8, 8	1.468, 3, 8	14.89, 3, 8	52.09, 8, 2	10.45, 5, 8	5.799, 8, 2		5.123, 4, 7	11.23, 4, 7	6.920, 2, 7	26.24, 7, 2	4.733, 4, 7	7.376, 2, 7	1.809, 4, 7	6.386, 4, 7	2.525, 2, 7	12.85, 7, 2	4.321, 4, 7	5.168, 2, 7
	P value	0.7926	0.9362	0.825	0.1487	0.5953	0.7964	0.0379	0.5089	0.0556	0.9263	0.0033	0.2378	0.1702	0.325	0.6781	0.5206	0.185	0.8112	0.0007	0.5893	0.0025	0.0379	0.0047	0.3107		0.0601	0.0072	0.0439	0.0744	0.0727	0.0378	0.4634	0.0346	0.2989	0.1482	0.0898	0.0837
	P value summary	ns	ns	ns	ns	ns	ns	*	ns	ns	ns	**	ns	ns	ns	ns	ns	ns	ns	***	ns	**	*	**	ns		ns	**	*	ns	ns	*	ns	*	ns	ns	ns	ns
	Significantly different (P < 0.05)?	No	No	No	No	No	No	Yes	No	No	No	Yes	No	No	No	No	No	No	No	Yes	No	Yes	Yes	Yes	No		No	Yes	Yes	No	No	Yes	No	Yes	No	No	No	No
	Data analyzed
	Sample size, column A	9	8	8	8	8	8	9	9	9	9	9	9	9	9	9	9	9	9	9	9	9	9	9	9		5	8	8	8	8	8	5	8	8	8	8	8
	Sample size, column B	8	6	4	3	7	3	9	4	4	3	6	3	9	4	4	3	6	3	9	4	4	3	6	3		8	5	3	3	5	3	8	5	3	3	5	3

## Sheet: Figure 6b-f,h-i
6b										6c
	pGL4.24 TS						pGL4.24				CD45.1(negative control)	sgLuc2P	sgItgb2	sgItgaM	sgItgaM+sgItgb2
	Mock	Empty Vector	sgItgb2 T6	sgItgb2 T13	sgItgaM T4	sgItgaM T12	Empty Vector	sgLuc2P			2.09	89	90.3	78.4	90.3
	100.538	84.543	11.5611	118.223	16.7103	37.8421	95.59	3.37			2.22	90.9	90.2	79.3	90.7
	102.295	86.6482	11.8532	113.393	16.4057	36.5191	102.87	3.24
	97.167	89.7661	11.5158	106.412	16.0656	39.2558	101.54	3.13
6d	left panel					6e	left panel				6f
	CD45.1	Empty Vector	sgLuc2P	sgItgb2			sgLuc2P	sgItgaM	sgItgb2			sgLuc2P	sgItgb2	sgItgaM	sgItgb2+sgItgaM
	14325	8209	15195	606			2312	622	3495			16.7	0.115	0.525	0.14
	15961	8173	11729	593			2938	630	2963			3.61	0.33	1.48	0.048
		15117	17402	558					1572			15.35	0.0675	0.905	0.165
												18.25
	right panel						right panel
	CD45.1	Empty Vector	sgLuc2P	sgItgaM			sgLuc2P	sgItgaM	sgItgb2
	4050	4825	3744	660			5192	6628	1684
	3592	4647	4460	627			5661	6644	1676
		3419	3217	146					1549
	statistical analysis
	Table Analyzed	6b_pGL4.24 TS		6b_pGL4.24		6d left panel		6d right panel			6e left panel	6e right panel		6f
	Column B	sgItgb2 T6	sgItgaM T4	sgLuc2P		sgItgb2	sgItgb2	sgItgaM	sgItgaM		sgItgaM	sgItgb2		sgItgb2	sgItgaM	sgItgb2+sgItgaM
	vs.	vs.	vs.	vs.		vs.	vs.	vs.	vs.		vs.	vs.		vs.	vs.	vs.
	Column A	Empty Vector	Empty Vector	Empty Vector		Empty Vector	sgLuc2P	Empty Vector	sgLuc2P		sgLuc2P	sgLuc2P		sgLuc2P	sgLuc2P	sgLuc2P
	Unpaired t test
	P value	<0.0001	<0.0001	<0.0001		0.0127	0.001	0.0013	0.0011		0.0237	0.0002		0.02	0.0252	0.0197
	P value summary	****	****	****		*	**	**	**		*	***		*	*	*
	Significantly different (P < 0.05)?	Yes	Yes	Yes		Yes	Yes	Yes	Yes		Yes	Yes		Yes	Yes	Yes
	One- or two-tailed P value?	Two-tailed	Two-tailed	Two-tailed		Two-tailed	Two-tailed	Two-tailed	Two-tailed		Two-tailed	Two-tailed		Two-tailed	Two-tailed	Two-tailed
	t, df	t=49.54, df=4	t=46.18, df=4	t=43.21, df=4		t=4.294, df=4	t=8.594, df=4	t=8.089, df=4	t=8.393, df=4		t=6.386, df=2	t=20.64, df=3		t=3.365, df=5	t=3.157, df=5	t=3.378, df=5
	How big is the difference?
	Mean of column A	86.99	86.99	100		10500	14775	4297	3807		2625	5427		13.48	13.48	13.48
	Mean of column B	11.64	16.39	3.247		585.7	585.7	477.7	477.7		626	1636		0.1708	0.97	0.1177
	Difference between means (B - A) ± SEM	-75.34 ± 1.521	-70.59 ± 1.529	-96.75 ± 2.239		-9914 ± 2309	-14190 ± 1651	-3819 ± 472.2	-3329 ± 396.7		-1999 ± 313.0	-3790 ± 183.7		-13.31 ± 3.955	-12.51 ± 3.961	-13.36 ± 3.955
	95% confidence interval	-79.57 to -71.12	-74.84 to -66.35	-103.0 to -90.54		-16324 to -3504	-18774 to -9605	-5130 to -2508	-4431 to -2228		-3346 to -652.2	-4375 to -3206		-23.47 to -3.140	-22.69 to -2.325	-23.53 to -3.194
	R squared (eta squared)	0.9984	0.9981	0.9979		0.8217	0.9486	0.9424	0.9463		0.9533	0.993		0.6936	0.666	0.6954
	F test to compare variances
	F, DFn, Dfd	205.9, 2, 2	66.39, 2, 2	1041, 2, 2		25944, 2, 2	13269, 2, 2	7.081, 2, 2	4.702, 2, 2					2284, 3, 2	193.3, 3, 2	11769, 3, 2
	P value	0.0097	0.0297	0.0019		<0.0001	0.0002	0.2475	0.3507					0.0009	0.0103	0.0002
	P value summary	**	*	**		****	***	ns	ns					***	*	***
	Significantly different (P < 0.05)?	Yes	Yes	Yes		Yes	Yes	No	No					Yes	Yes	Yes
	Data analyzed
	Sample size, column A	3	3	3		3	3	3	3		2	2		4	4	4
	Sample size, column B	3	3	3		3	3	3	3		2	3		3	3	3
6h
PBMC		mDia2fl/fl +Vector					cKO+Vec					cKO+hItgaM
	Total	39.8	29.6	38.9	29.1		7.6	10.89	2.73	7.8		16.2	19.5	21.3	17.3
	Gran	30.2	30.5	28.1	30.4		4.3	14	2.46	4		13.9	19.6	21	13.6
	MO	22.3	26.2	22	26		5.3	14.89	3.53	4.8		10.8	14.6	18.4	11.8
	B	68.3	42.7	68.3	40.2		24.3	12.21	4.09	22.9		27.9	27.4	27	28.3
	T	53.8	22.8	60.8	23.6		10.9	1.78	1.53	11.2		14.9	18.3	14.1	22.8
HSPCs		mDia2fl/fl +Vector							cKO+Vec						cKO+hItgaM
	LSK	54.49	37.88	35.52	36.9	54	35.84		11.41	12.29	3.84	3.96	3.3		29.47	12.54	34.16	12.54	32.05	31.81
	LT-HSC	70.87	51.95	52.18	45.67	61.95	46.82		18.24	17.52	1.98	3.08	0.67		42.21	14.8	42.77	13.59	37.59	44.98
6i
		mDia2fl/fl +Vector			mDia2 cKO+Vector			mDia2 cKO+ItgaM			mDia2 cKO+Itgb2			mDia2 cKO+Itgb2/ItgaM
	In Total	39.4	29.4		7.7	7.2		16.7	20.4		1.1	1.8		12.2	8.3
	Gan	29.1	30.4		4.1	6		13.7	20.3		0	0.3		5.9	7.1
	MO	22.1	26.1		5.1	5		11.3	16.5		0	0.6		9	4.8
	B	68.3	41.4		23.6	3.5		28.1	27.2		3.6	7.3		10.7	11.4
	T	57.3	23.2		11	10.7		14.5	20.6		1.2	2.1		7.7	13.1
	statistical analysis
	Table Analyzed	6h_Total		6h_Gran		6h_Mono		6h_B		6h_T		6h_LSK		6h_LT-HSC
	Column B	cKO+Vec	cKO+hItgaM	cKO+Vec	cKO+hItgaM	cKO+Vec	cKO+hItgaM	cKO+Vec	cKO+hItgaM	cKO+Vec	cKO+hItgaM	cKO+Vec	cKO+hItgaM	cKO+Vec	cKO+hItgaM
	vs.	vs.	vs.	vs.	vs.	vs.	vs.	vs.	vs.	vs.	vs.	vs.	vs.	vs.	vs.
	Column A	mDia2fl/fl +Vector	cKO+Vec	mDia2fl/fl +Vector	cKO+Vec	mDia2fl/fl +Vector	cKO+Vec	mDia2fl/fl +Vector	cKO+Vec	mDia2fl/fl +Vector	cKO+Vec	mDia2fl/fl +Vector	cKO+Vec	mDia2fl/fl +Vector	cKO+Vec
	Unpaired t test
	P value	0.0002	0.0014	0.0001	0.0158	0.001	0.073	0.0052	0.0487	0.0167	0.0159	<0.0001	0.0044	<0.0001	0.0097
	P value summary	***	**	***	*	**	ns	**	*	*	*	****	**	****	**
	Significantly different (P < 0.05)?	Yes	Yes	Yes	Yes	Yes	No	Yes	Yes	Yes	Yes	Yes	Yes	Yes	Yes
	One- or two-tailed P value?	Two-tailed	Two-tailed	Two-tailed	Two-tailed	Two-tailed	Two-tailed	Two-tailed	Two-tailed	Two-tailed	Two-tailed	Two-tailed	Two-tailed	Two-tailed	Two-tailed
	t, df	t=8.089, df=6	t=5.565, df=6	t=8.760, df=6	t=3.328, df=6	t=5.958, df=6	t=2.171, df=6	t=4.279, df=6	t=2.466, df=6	t=3.287, df=6	t=3.326, df=6	t=7.844, df=9	t=3.768, df=9	t=8.265, df=9	t=3.271, df=9
	How big is the difference?
	Mean of column A	34.35	7.255	29.8	6.19	24.13	7.13	54.88	15.88	40.25	6.353	42.44	6.96	54.91	8.298
	Mean of column B	7.255	18.58	6.19	17.03	7.13	13.9	15.88	27.65	6.353	17.53	6.96	25.43	8.298	32.66
	Difference between means (B - A) ± SEM	-27.10 ± 3.350	11.32 ± 2.034	-23.61 ± 2.695	10.84 ± 3.256	-17.00 ± 2.852	6.770 ± 3.119	-39.00 ± 9.114	11.78 ± 4.775	-33.90 ± 10.31	11.17 ± 3.359	-35.48 ± 4.523	18.47 ± 4.902	-46.61 ± 5.639	24.36 ± 7.447
	95% confidence interval	-35.29 to -18.90	6.343 to 16.30	-30.21 to -17.01	2.868 to 18.80	-23.97 to -10.02	-0.8612 to 14.40	-61.30 to -16.70	0.09074 to 23.46	-59.13 to -8.666	2.953 to 19.39	-45.71 to -25.25	7.380 to 29.56	-59.37 to -33.85	7.512 to 41.21
	R squared (eta squared)	0.916	0.8377	0.9275	0.6486	0.8554	0.4399	0.7532	0.5033	0.643	0.6484	0.8724	0.612	0.8836	0.5431
	F test to compare variances
	F, DFn, Dfd	2.948, 3, 3	2.194, 3, 3	21.35, 3, 3	1.896, 3, 3	5.231, 3, 3	2.358, 3, 3	2.656, 3, 3	281.1, 3, 3	13.44, 3, 3	1.878, 3, 3	4.200, 5, 4	5.072, 5, 4	1.219, 5, 4	2.722, 5, 4
	P value	0.3983	0.5355	0.0317	0.6125	0.2075	0.4995	0.4437	0.0007	0.0606	0.6178	0.1893	0.1409	0.8721	0.3534
	P value summary	ns	ns	*	ns	ns	ns	ns	***	ns	ns	ns	ns	ns	ns
	Significantly different (P < 0.05)?	No	No	Yes	No	No	No	No	Yes	No	No	No	No	No	No
	Data analyzed
	Sample size, column A	4	4	4	4	4	4	4	4	4	4	6	5	6	5
	Sample size, column B	4	4	4	4	4	4	4	4	4	4	5	6	5	6

## Sheet: s1a,d,f
s1a
		LS			LK			Lin-,Sca1-,c-Kit-			LSK			Lin-			CD3ε+			B220+			Gr1+/Mac1+
	Diap3	0.913413	1.05809	1.03469	4.06478	3.82258	4.17282	4.15093	4.10363	4.07235	2.70611	2.48214	2.77362	4.08243	4.28709	4.2076	1.82578	1.83828	1.85113	1.3213	1.29662	1.37373	2.36756	2.27907
s1d	%LSK			%LK			%LS
	mDia2fl/fl	mDia2fl/fl Vav1-Cre+		mDia2fl/fl	mDia2fl/fl Vav1-Cre+		mDia2fl/fl	mDia2fl/fl Vav1-Cre+
	0.69	1.68		12.3	22.5		5.78	7.6
	0.81	1.27		11.6	17.1		5.7	5.74
	1.68	3.22		19.1	27.9		6.39	7.36
	3.22	1.44		23.2	17.1		8.06	7.13
		1.69			19.9			5.5
		2.1			27.4			6.83
	%	mDia2fl/fl						mDia2fl/fl Vav-Cre+
	LT-HSC	16	10.6	7.41	9.95			6.72	9.65	7.4	8.1	7.99	8.46
	ST-HSC	55.8	52	48.5	53.9			59.2	49.6	55.3	49.7	46.4	49.9
	MPP	15.5	26.6	36.3	27.7			24.5	27.5	26.8	30.2	34.2	30.6
	SLAM-LSK	17	11.3	11.6	8.61			10.6	9.21	8.64	8.57	6.35	7.75
	✕10000	mDia2fl/fl						mDia2fl/fl Vav-Cre+
	LSK	0.24	0.23	1.02	2.21			0.74	0.85	1.29	0.47	1.23	1.29
	LT-HSC	0.04	0.02	0.08	0.22			0.05	0.08	0.1	0.04	0.1	0.11
	ST-HSC	0.14	0.12	0.49	1.19			0.44	0.42	0.71	0.23	0.57	0.64
	MPP	0.04	0.06	0.37	0.61			0.18	0.23	0.34	0.14	0.42	0.4
	SLAM-LSK	0.04	0.03	0.12	0.19			0.08	0.08	0.11	0.04	0.08	0.1
	LK	4.34	3.33	11.58	15.89			9.91	11.43	11.14	5.57	14.53	16.85
	LS	2.04	1.64	3.87	5.52			3.35	3.84	2.94	2.32	4.02	4.2
s1f
	%		mDia2fl/fl						mDia2fl/fl Vav-Cre
	Lk	G0	9.32	8.72	16.9	5.9			9.1	12.6	10.1	14.2	6.6	3.6
		G1	62	58.3	47.8	60.8			53.4	49.8	56.3	50.6	55.8	58.6
		S	12.8	14.5	14	14.9			15.7	14.3	15.9	14.7	14.8	22
		G2/M	15	17.7	18.6	17.8			20.5	20.9	16.2	18.4	21.9	14.5
	LSK	G0	62.1	39.5	60.8	26			47.2	61.1	59.1	47.6	42.5	51.1
		G1	31	41.9	30.6	58.5			44.8	28.3	29.8	34.7	42.5	27.7
		S	3.45	4.65	2.87	3.25			3.45	2.3	3.08	5.05	3.12	8.51
		G2/M	3.45	11.6	4.78	11.4			4.14	7.37	5.95	9.78	10	10.6

## Sheet: s2a-d,g,i
s2a
%		mDia2fl/fl								mDia2fl/fl Vav-Cre
	LSK	3.88	3.49	3.15	2.42	4.11	2.2	2.34	1.94	1.71	1.4	2.05	1.85
	LS	11.4	11.1	15.2	9.47	6.25	4.74	7.2	6.17	3.53	3.33	3.94	2.85
	LK	32.3	34.6	31.7	28.5	34.7	38.3	28.9	27.6	26.4	34.6	27.4	37.3
		mDia2fl/fl				mDia2fl/fl Vav-Cre
	LT-HSC	12.9	4.43	5.88	5.06	7.17	5.09
	ST-HSC	59.3	53.9	50.3	49.8	44.2	37.9
	MPP	27	40.2	42.7	44.6	47.2	55.9
s2b
%	G0			G1			S/G2-M
	mDia2fl/fl	mDia2fl/fl Vav-Cre		mDia2fl/fl	mDia2fl/fl Vav-Cre		mDia2fl/fl	mDia2fl/fl Vav-Cre
	59.2	18.5		32.4	58.9		8.45	12.7
	57.6	19.5		36.4	70.7		6.05	22.67
	49.2	26.2		43.9	69.4		6.93	9.77
	58.5			37			4.58
	31.6			65.5			2.95
	49.1			48.3			2.61
	39.1			58			2.91
s2c										s2d
%	LSK			LS			LK				LSK			LS			LK
	mDia2fl/fl	mDia2fl/fl Mx-Cre		mDia2fl/fl	mDia2fl/fl Mx-Cre		mDia2fl/fl	mDia2fl/fl Mx-Cre		✕10000	mDia2fl/fl	mDia2fl/fl Mx-Cre		mDia2fl/fl	mDia2fl/fl Mx-Cre		mDia2fl/fl	mDia2fl/fl Mx-Cre
	2.74	1.47		5.75	7.09		37.4	29			2.54097	1.73423		5.33232	9.67395		34.6833	34.2127
	3.48	1.49		10.6	6.13		35.6	35.1			3.48891	1.4447		10.6271	5.94365		35.6911	34.033
	2.05	1.28		7.24	7.8		28.9	32.5			2.20186	0.877691		7.77634	4.86158		31.0409	22.2851
	3.94			7.24			31.6				3.359			6.17237			26.9402
	2.84			7.74			34.8				2.77763			7.57002			34.427
	LT-HSC			ST-HSC			MPP			✕10000	LT-HSC			ST-HSC			MPP
	mDia2fl/fl	mDia2fl/fl Mx-Cre+		mDia2fl/fl	mDia2fl/fl Mx-Cre+		mDia2fl/fl	mDia2fl/fl Mx-Cre+			mDia2fl/fl	mDia2fl/fl Mx-Cre		mDia2fl/fl	mDia2fl/fl Mx-Cre		mDia2fl/fl	mDia2fl/fl Mx-Cre
	3.28	2.34		69	62.3		34.9	34.3			0.0833437	0.040581		1.5195	1.08043		0.886797	0.594842
	2.55	5.74		84.2	66.2		12.5	25.8			0.0889672	0.0672186		2.93766	0.956394		0.436114	0.372734
	4.06	0.82		75.5	59		18.9	38.7			0.0893957	0.00719706		1.66241	0.517838		0.416152	0.339666
	7.25			69.7			21				0.243528			2.34122			0.70539
	2.42			81.3			15.1				0.082926			2.25821			0.419422
	statistical analysis
	Table Analyzed	s2a_LSK	s2a_LS	s2a_LK	s2a_LT-HSC	s2a_ST-HSC	s2a_MPP		s2b_G0	s2b_G1	s2b_S/G2-M		s2c-LSK	s2c-LS	s2c-LK	s2c-LT-HSC	s2c-ST-HSC	s2c-MPP		s2d-LSK	s2d-LS	s2c-LK	s2d-LT-HSC	s2d-ST-HSC	s2d-MPP
	Column B	mDia2fl/flVav-Cre	mDia2fl/flVav-Cre	mDia2fl/flVav-Cre	mDia2fl/flVav-Cre	mDia2fl/flVav-Cre	mDia2fl/flVav-Cre		mDia2fl/flVav-Cre	mDia2fl/flVav-Cre	mDia2fl/flVav-Cre		mDia2fl/fl Mx-Cre	mDia2fl/flMx-Cre	mDia2fl/flMx-Cre	mDia2fl/flMx-Cre	mDia2fl/flMx-Cre	mDia2fl/fl Mx-Cre+		mDia2fl/fl Mx-Cre	mDia2fl/fl Mx-Cre	mDia2fl/fl Mx-Cre	mDia2fl/fl Mx-Cre	mDia2fl/fl Mx-Cre	mDia2fl/fl Mx-Cre
	vs.	vs.	vs.	vs.	vs.	vs.	vs.		vs.	vs.	vs.		vs.	vs.	vs.	vs.	vs.	vs.		vs.	vs.	vs.	vs.	vs.	vs.
	Column A	mDia2fl/fl	mDia2fl/fl	mDia2fl/fl	mDia2fl/fl	mDia2fl/fl	mDia2fl/fl		mDia2fl/fl	mDia2fl/fl	mDia2fl/fl		mDia2fl/fl	mDia2fl/fl	mDia2fl/fl	mDia2fl/fl	mDia2fl/fl	mDia2fl/fl		mDia2fl/fl	mDia2fl/fl	mDia2fl/fl	mDia2fl/fl	mDia2fl/fl	mDia2fl/fl
	Unpaired t test
	P value	0.0207	0.0118	0.8081	0.7716	0.0322	0.1191		0.0026	0.028	0.0057		0.0105	0.55	0.565	0.5732	0.0209	0.0786		0.0065	0.6917	0.5323	0.1207	0.0119	0.3664
	P value summary	*	*	ns	ns	*	ns		**	*	**		*	ns	ns	ns	*	ns		**	ns	ns	ns	*	ns
	Significantly different (P < 0.05)?	Yes	Yes	No	No	Yes	No		Yes	Yes	Yes		Yes	No	No	No	Yes	No		Yes	No	No	No	Yes	No
	One- or two-tailed P value?	Two-tailed	Two-tailed	Two-tailed	Two-tailed	Two-tailed	Two-tailed		Two-tailed	Two-tailed	Two-tailed		Two-tailed	Two-tailed	Two-tailed	Two-tailed	Two-tailed	Two-tailed		Two-tailed	Two-tailed	Two-tailed	Two-tailed	Two-tailed	Two-tailed
	t, df	t=2.745, df=10	t=3.072, df=10	t=0.2494, df=10	t=0.3106, df=4	t=3.221, df=4	t=1.978, df=4		t=4.293, df=8	t=2.677, df=8	t=3.746, df=8		t=3.664, df=6	t=0.6331, df=6	t=0.6088, df=6	t=0.5956, df=6	t=3.109, df=6	t=2.117, df=6		t=4.079, df=6	t=0.4163, df=6	t=0.6625, df=6	t=1.807, df=6	t=3.565, df=6	t=0.9769, df=6
	How big is the difference?
	Mean of column A	2.941	8.941	32.08	7.068	53.33	38.63		49.19	45.93	4.926		3.01	7.714	33.66	3.912	75.94	20.48		2.874	7.496	32.56	0.1176	2.144	0.5728
	Mean of column B	1.753	3.413	31.43	6.13	41.05	51.55		21.4	66.33	15.05		1.413	7.007	32.2	2.967	62.5	32.93		1.352	6.826	30.18	0.03833	0.8515	0.4357
	Difference between means (B - A) ± SEM	-1.189 ± 0.4331	-5.529 ± 1.800	-0.6500 ± 2.606	-0.9375 ± 3.018	-12.28 ± 3.811	12.93 ± 6.535		-27.79 ± 6.473	20.40 ± 7.621	10.12 ± 2.702		-1.597 ± 0.4357	-0.7073 ± 1.117	-1.460 ± 2.398	-0.9453 ± 1.587	-13.44 ± 4.323	12.45 ± 5.883		-1.521 ± 0.3730	-0.6692 ± 1.607	-2.380 ± 3.592	-0.07929 ± 0.04387	-1.292 ± 0.3625	-0.1370 ± 0.1403
	95% confidence interval	-2.154 to -0.2238	-9.539 to -1.519	-6.457 to 5.157	-9.317 to 7.442	-22.86 to -1.694	-5.219 to 31.07		-42.71 to -12.86	2.830 to 37.98	3.891 to 16.35		-2.663 to -0.5304	-3.441 to 2.026	-7.328 to 4.408	-4.829 to 2.938	-24.02 to -2.862	-1.941 to 26.85		-2.434 to -0.6089	-4.603 to 3.264	-11.17 to 6.409	-0.1866 to 0.02806	-2.179 to -0.4052	-0.4803 to 0.2062
	R squared (eta squared)	0.4297	0.4855	0.006181	0.02356	0.7217	0.4944		0.6973	0.4726	0.6369		0.6911	0.06263	0.05819	0.05583	0.617	0.4276		0.735	0.02808	0.06817	0.3525	0.6792	0.1372
	F test to compare variances
	F, DFn, Dfd	9.137, 7, 3	59.74, 7, 3	2.111, 3, 7					6.359, 6, 2	3.551, 6, 2	8.809, 2, 6		39.25, 4, 2	4.497, 4, 2	1.226, 4, 2	1.623, 2, 4	3.546, 4, 2	1.763, 4, 2		1.561, 4, 2	1.562, 2, 4	3.616, 2, 4	5.489, 4, 2	3.730, 4, 2	2.376, 4, 2
	P value	0.0963	0.0065	0.3744					0.2842	0.4719	0.0328		0.05	0.3802	0.9909	0.6096	0.4638	0.786		0.8527	0.6305	0.2537	0.32	0.4448	0.635
	P value summary	ns	**	ns					ns	ns	*		*	ns	ns	ns	ns	ns		ns	ns	ns	ns	ns	ns
	Significantly different (P < 0.05)?	No	Yes	No					No	No	Yes		Yes	No	No	No	No	No		No	No	No	No	No	No
	Data analyzed
	Sample size, column A	8	8	8	4	4	4		7	7	7		5	5	5	5	5	5		5	5	5	5	5	5
	Sample size, column B	4	4	4	2	2	2		3	3	3		3	3	3	3	3	3		3	3	3	3	3	3
s2g
%		mDia2fl/fl									mDia2fl/fl Mx-Cre
	Total	17.75	19.1	19.9	20.85	20.95	27	19.25	23.1	16.8	0	0.256	3.61	0	0.0651	0.02355	0.428	0.023685	1.0465
	Gran	28.3	35.5	29	40.9	37.6	46.2	28.2	26.8	27	0	0	0.474	0	0.248	0	0	0	0
	B	23.6	25	30.7	26.5	34	29.4	26	36	30.6	0	0	5.39	0	0	0	0	0.0216	0
	T	6.95	13.7	11.6	11.5	12.6	20.9	16.8	13.4	11.5	0	0.693	2.74	0.018	0	0	1.51	0.0266	3.07
s2i
%	1:1 mix before transplantation			1M	Total		Gran		MO		B		T			6M	Total		Gran		MO		B		T
	mDia2fl/fl	mDia2fl/fl Vav-Cre			mDia2fl/fl	mDia2fl/fl Vav-Cre	mDia2fl/fl	mDia2fl/fl Vav-Cre	mDia2fl/fl	mDia2fl/fl Vav-Cre	mDia2fl/fl	mDia2fl/fl Vav-Cre	mDia2fl/fl	mDia2fl/fl Vav-Cre			mDia2fl/fl	mDia2fl/fl Vav-Cre	mDia2fl/fl	mDia2fl/fl Vav-Cre	mDia2fl/fl	mDia2fl/fl Vav-Cre	mDia2fl/fl	mDia2fl/fl Vav-Cre	mDia2fl/fl	mDia2fl/fl Vav-Cre
	50.26	48.77			28.63	0.05	29.15	0	19.6	0	7.79	0	30.96	0			16.38	0	19.36	0	10.4	0	5.7	0	1.43	0
	49.95	49.36			21.12	0.03	32.2	0	25.73	0	2.47	0	14.45	0			7.82	0	8.72	0	4.71	0	2.9	0	1.47	0
					14.11	0.07	24.22	0	20.14	0.12	2.72	0	24.87	0				0		0		0		0		0
	statistical analysis
	Table Analyzed	s2g_Total	s2g_Gran	s2g_B	s2g_T		s2i_1M_Total	s2i_1M_Mono
	Column B	mDia2fl/fl Mx-Cre	mDia2fl/fl Mx-Cre	mDia2fl/fl Mx-Cre	mDia2fl/fl Mx-Cre		mDia2fl/flVav-Cre	mDia2fl/flVav-Cre
	vs.	vs.	vs.	vs.	vs.		vs.	vs.
	Column A	mDia2fl/fl	mDia2fl/fl	mDia2fl/fl	mDia2fl/fl		mDia2fl/fl	mDia2fl/fl
	Unpaired t test
	P value	<0.0001	<0.0001	<0.0001	<0.0001		0.0072	0.0004
	P value summary	****	****	****	****		**	***
	Significantly different (P < 0.05)?	Yes	Yes	Yes	Yes		Yes	Yes
	One- or two-tailed P value?	Two-tailed	Two-tailed	Two-tailed	Two-tailed		Two-tailed	Two-tailed
	t, df	t=18.27, df=16	t=14.10, df=16	t=18.78, df=16	t=9.073, df=16		t=5.066, df=4	t=11.11, df=4
	How big is the difference?
	Mean of column A	20.52	33.28	29.09	13.22		21.29	21.82
	Mean of column B	0.6059	0.08022	0.6013	0.8953		0.05	0.04
	Difference between means (B - A) ± SEM	-19.92 ± 1.090	-33.20 ± 2.355	-28.49 ± 1.517	-12.32 ± 1.358		-21.24 ± 4.192	-21.78 ± 1.960
	95% confidence interval	-22.23 to -17.61	-38.19 to -28.21	-31.70 to -25.27	-15.20 to -9.443		-32.88 to -9.597	-27.23 to -16.34
	R squared (eta squared)	0.9543	0.9255	0.9566	0.8373		0.8651	0.9686
	F test to compare variances
	F, DFn, Dfd	6.722, 8, 8	1748, 8, 8	5.425, 8, 8	9.639, 8, 8		131821, 2, 2	2400, 2, 2
	P value	0.0142	<0.0001	0.0276	0.0043		<0.0001	0.0008
	P value summary	*	****	*	**		****	***
	Significantly different (P < 0.05)?	Yes	Yes	Yes	Yes		Yes	Yes
	Data analyzed
	Sample size, column A	9	9	9	9		3	3
	Sample size, column B	9	9	9	9		3	3

## Sheet: s3a-c,f
s3a
	LK			LSK
	mDia2fl/fl	mDia2fl/fl Vav-Cre		mDia2fl/fl	mDia2fl/fl Vav-Cre
	43.2	50.3		28.5	39.9
	56.9	58.5		62.3	62.7
	51.3	55.9		51.7	56.8
	30.3	34.6		26.5	28.2
	28.5	40.9		32.1	45
	35.6	25		34.9	25.8
s3b
			Early Apoptotic			Late Apoptotic			Necrotic
	Lin-	mDia2fl/fl	2.68	2.82	2.74	14	14.3	12.8	9.49	11.7	9.87
		mDia2fl/fl Vav-Cre	2.26	4.24	2.85	12.6	15.5	14.3	8.4	10.7	10.3
	LK	mDia2fl/fl	2.46	2.24	2.34	6.89	6.26	4.88	3.91	3.51	3.34
		mDia2fl/fl Vav-Cre	2.09	4.62	2.48	5.61	6.98	5.07	3.12	4	4.42
	LSK	mDia2fl/fl	6.63	5.52	7.52	7.08	13.3	10.5	2.24	2.48	2.18
		mDia2fl/fl Vav-Cre	5.29	13	6.22	8.03	10.5	7.06	2.22	1.82	2.54
s3c
	Culture Time(hr)	mDia2fl/fl						mDia2fl/fl Vav-Cre
	0	1	1	1	1	1	1	1	1	1	1
	12	0.830728	0.951895	0.9486	0.861586	0.812707		1.04134	1.24308	0.797649	0.73744
	24	1.45563	1.30947	1.47659	1.23207	1.3902	1.30731	1.5797	1.54764	1.00537	0.985989
	36	2.21836	2.23218	1.84567	1.75391	2.18545	1.89692	2.20103	2.10922	1.48177	1.49632
	48	2.35809	3.10861	2.0639	2.34737	3.20177	3.66843	3.52543	3.42434	2.06885	1.82871
s3f
			CD45.2			CD45.1
	1:1 mix	mDia2fl/fl	55.44	55.11	55.6	44.56	44.89	44.4
		mDia2fl/fl Mx-Cre	51.97	51.86	51.7	48.03	48.14	48.3
	24hr	mDia2fl/fl	60.2	59.29	60.5	39.8	40.71	39.5
		mDia2fl/fl Mx-Cre	54.63	53.8	53.77	45.37	46.2	46.23
	48hr	mDia2fl/fl	50.21	49.22	51.14	49.79	50.78	48.86
		mDia2fl/fl Mx-Cre	46.68	45.71	41.82	53.32	54.29	58.18

## Sheet: s4b-d
s4b
%		Inside						Associated						Outside
	mDia2fl/fl	22.22	0	0	12.5	33.33	30	22.22	33.33	33.33	25	33.33	30	55.56	66.67	66.67	62.5	33.33	40
	mDia2fl/fl Vav-Cre	50	50	85.71	75	42.86		50	20	14.29	0	42.86		0	30	0	25	14.29
s4c
%		Inside			Associated			Outside
	mDia2fl/fl	8.33	14.29	0	41.67	14.29	36.36	50	71.43	63.64
	mDia2fl/fl Vav-Cre	33.33	50	42.86	44.44	12.5	42.86	22.22	37.5	14.29
s4d	mDia2fl/fl	mDia2fl/fl Vav-Cre
	43.74	30.98
	56.7	28.93
	51.56	29.8
	50.74	37.58
	40.68	35.73
	statistical analysis
	Table Analyzed	s4b_Inside	s4b_Associated	s4b_Outside		s4c_Inside	s4c_Associated	s4c_Outside		s4d
	Column B	mDia2fl/flVav-Cre	mDia2fl/flVav-Cre	mDia2fl/flVav-Cre		mDia2fl/flVav-Cre	mDia2fl/flVav-Cre	mDia2fl/flVav-Cre		mDia2fl/fl Vav-Cre
	vs.	vs.	vs.	vs.		vs.	vs.	vs.		vs.
	Column A	mDia2fl/fl	mDia2fl/fl	mDia2fl/fl		mDia2fl/fl	mDia2fl/fl	mDia2fl/fl		mDia2fl/fl
	Unpaired t test
	P value	0.0016	0.6454	0.0011		0.0056	0.861	0.0161		0.0013
	P value summary	**	ns	**		**	ns	*		**
	Significantly different (P < 0.05)?	Yes	No	Yes		Yes	No	Yes		Yes
	One- or two-tailed P value?	Two-tailed	Two-tailed	Two-tailed		Two-tailed	Two-tailed	Two-tailed		Two-tailed
	t, df	t=4.454, df=9	t=0.4760, df=9	t=4.718, df=9		t=5.426, df=4	t=0.1867, df=4	t=4.001, df=4		t=4.807, df=8
	How big is the difference?
	Mean of column A	16.34	29.54	54.12		7.54	30.77	61.69		48.68
	Mean of column B	60.71	25.43	13.86		42.06	33.27	24.67		32.6
	Difference between means (B - A) ± SEM	44.37 ± 9.962	-4.105 ± 8.623	-40.26 ± 8.535		34.52 ± 6.363	2.493 ± 13.35	-37.02 ± 9.253		-16.08 ± 3.345
	95% confidence interval	21.84 to 66.91	-23.61 to 15.40	-59.57 to -20.96		16.86 to 52.19	-34.58 to 39.57	-62.71 to -11.33		-23.79 to -8.366
	R squared (eta squared)	0.6879	0.02456	0.7121		0.8804	0.008641	0.8001		0.7428
	F test to compare variances
	F, DFn, Dfd	1.626, 4, 5	18.17, 4, 5	1.060, 5, 4		1.358, 2, 2	1.537, 2, 2	1.183, 2, 2		2.824, 4, 4
	P value	0.601	0.007	0.9824		0.8483	0.7883	0.9162		0.3389
	P value summary	ns	**	ns		ns	ns	ns		ns
	Significantly different (P < 0.05)?	No	Yes	No		No	No	No		No
	Data analyzed
	Sample size, column A	6	6	6		3	3	3		5
	Sample size, column B	5	5	5		3	3	3		5

[truncated: 3 more sheets: s5b-c, s6a-b,d, s7a-f]
